# Supplementary material for: Diversification and independent domestication of Asian and European pears
Source: Genome Biol. 2018 Jun 11;19:77. doi: 10.1186/s13059-018-1452-y (PMC5996476; doi:10.1186/s13059-018-1452-y)
Supplement: Supplementary file 2 — Summary of sequencing and mapping of 113 pear accessions. (XLSX 51 kb) [file 13059_2018_1452_MOESM2_ESM.xlsx]

## Sheet: 工作表1
Additional file 2. Summary of 113 pear accessions, sequencing and mapping based on the reference genome of 'Dangshansuli' (P.bretschneideri).
Sample Name	Species	Origin		Group	Clean Reads (M)	Mapped Reads (M)	Map Rate	Sequence Depth (x)	Effective Depth (x)
			Cultivated
			or wild
Pyc_br1	P. bretschneideri	China	Cultivated	Asian	68.67	50.66	0.7377	11.13	9.84
Pyc_br2	P. bretschneideri	China	Cultivated	Asian	72.29	54.28	0.7508	11.72	10.75
Pyc_br3	P. bretschneideri	China	Cultivated	Asian	72.29	53.88	0.7453	11.72	10.43
Pyc_br4	P. bretschneideri	China	Cultivated	Asian	72.29	54.05	0.7476	11.72	10.79
Pyc_br5	P. bretschneideri	China	Cultivated	Asian	65.24	47.41	0.7265	10.58	9.43
Pyc_py1	P. pyrifolia	China	Cultivated	Asian	72.29	53.03	0.7335	11.72	10.59
Pyc_py2	P. pyrifolia	Korea	Cultivated	Asian	62.64	45.77	0.7307	10.15	9.32
Pyc_py3	P. pyrifolia	Japan	Cultivated	Asian	63.43	46.93	0.7398	10.28	9.74
Pyc_py4	P. pyrifolia	China	Cultivated	Asian	72.29	53.16	0.7353	11.72	10.7
Pyc_py5	P. pyrifolia	China	Cultivated	Asian	72.29	57.3	0.7926	11.72	10.18
Pyc_py6	P. pyrifolia	China	Cultivated	Asian	72.29	52.25	0.7227	11.72	10.28
Pyc_py7	P. pyrifolia	China	Cultivated	Asian	72.29	51.19	0.708	11.72	10.41
Pyc_py8	P. pyrifolia	Japan	Cultivated	Asian	64.1	47.32	0.7381	10.39	9.32
Pyc_py9	P. pyrifolia	Japan	Cultivated	Asian	67.61	49.87	0.7377	10.96	9.73
Pyc_py10	P. pyrifolia	Japan	Cultivated	Asian	66.67	45.4	0.681	11.72	9.87
Pyc_py11	P. pyrifolia	Japan	Cultivated	Asian	60.39	44.69	0.7399	9.79	9.03
Pyc_py12	P. pyrifolia	Japan	Cultivated	Asian	72.29	50.07	0.6926	11.72	9.89
Pyc_py13	P. pyrifolia	Japan	Cultivated	Asian	72.29	51.67	0.7148	11.72	10.02
Pyc_py14	P. pyrifolia	China	Cultivated	Asian	66.67	47.99	0.7197	11.72	10.11
Pyc_py15	P. pyrifolia	Japan	Cultivated	Asian	70.67	51.06	0.7225	11.46	10.03
Pyc_py16	P. pyrifolia	China	Cultivated	Asian	66.67	48.17	0.7226	11.72	10.33
Pyc_py17	P. pyrifolia	China	Cultivated	Asian	72.29	53.74	0.7433	11.72	10.56
Pyc_si1	P. sinkiangensis	China	Cultivated	Asian	72.29	48.86	0.6758	11.72	10.08
Pyc_si2	P. sinkiangensis	China	Cultivated	Asian	72.29	51.48	0.7121	11.72	10.31
Pyc_si3	P. sinkiangensis	China	Cultivated	Asian	72.29	47.66	0.6593	11.72	9.7
Pyc_si4	P. sinkiangensis	China	Cultivated	Asian	63.39	41.79	0.6592	10.28	8.64
Pyc_us1	P. ussuriensis	China	Cultivated	Asian	71.31	51.89	0.7276	11.72	10.55
Pyc_us2	P. ussuriensis	China	Cultivated	Asian	61.27	43.94	0.7171	9.93	9.27
Pyc_us3	P. ussuriensis	China	Cultivated	Asian	61.28	43.9	0.7163	9.93	8.89
Pyc_us4	P. ussuriensis	China	Cultivated	Asian	72.29	53.14	0.7351	11.72	10.66
Pyc_us5	P. ussuriensis	China	Cultivated	Asian	72.29	52.85	0.731	11.72	10.66
Pyc_co1	P. communis	England	Cultivated	European	72.29	43.45	0.601	11.72	10.2
Pyc_co2	P. communis	France	Cultivated	European	60.96	36.82	0.604	9.88	9.28
Pyc_co3	P. communis	France	Cultivated	European	72.29	44.9	0.621	11.72	10.61
Pyc_co4	P. communis	England	Cultivated	European	72.29	44.15	0.6107	11.72	10.35
Pyc_co5	P. communis	America	Cultivated	European	72.29	42.91	0.5935	11.72	9.79
Pyc_co6	P. communis	Japan	Cultivated	European	72.29	42.63	0.5897	11.72	10.03
Pyc_co8	P. communis	France	Cultivated	European	66.67	36.69	0.5504	11.72	9.32
Pyc_co9	P. communis	France	Cultivated	European	66.67	37.46	0.5618	11.72	9.57
Pyc_co10	P. communis	Poland	Cultivated	European	66.67	37.19	0.5578	11.72	9.44
Pyc_co11	P. communis	France	Cultivated	European	66.67	36.75	0.5511	11.72	9.29
Pyc_co12	P. communis	Italy	Cultivated	European	66.67	36.95	0.5541	11.72	9.36
Pyc_co13	P. communis	Italy	Cultivated	European	66.67	37.9	0.5684	11.72	9.56
Pyc_co14	P. communis	Czech	Cultivated	European	66.67	37.87	0.568	11.72	9.36
Pyc_co15	P. communis	Poland	Cultivated	European	66.67	37.78	0.5667	11.72	9.59
Pyc_co16	P. communis	America	Cultivated	European	66.67	37.6	0.5639	11.72	9.5
Pyc_co17	P. communis	Bulgaria	Cultivated	European	66.67	37.35	0.5603	11.72	9.38
Pyc_co18	P. communis	German	Cultivated	European	66.67	36.34	0.5451	11.72	9.21
Pyc_co19	P. communis	Australia	Cultivated	European	66.67	38.7	0.5805	11.72	9.64
Pyc_co20	P. communis	Bulgaria	Cultivated	European	66.67	37.32	0.5597	11.72	9.42
Pyc_co21	P. communis	America	Cultivated	European	66.67	38.61	0.5791	11.72	9.76
Pyc_co22	P. communis	German	Cultivated	European	66.67	36.45	0.5467	11.72	9.33
Pyc_co23	P. communis	German	Cultivated	European	66.67	37.24	0.5585	11.72	9.54
Pyc_co24	P.communis	Soviet Union	Cultivated	European	66.67	35.8	0.5369	11.72	9
Pyc_co25	P. communis	Czech	Cultivated	European	66.67	35.69	0.5353	11.72	9.26
Pyc_co26	P. communis	Italy	Cultivated	European	66.67	37.02	0.5552	11.72	9.3
Pyw_ar1	P. armeniacaefolia	China	Wild	Asian	68.54	43.65	0.6368	11.11	9.42
Pyw_be1	P. betuleafolia	China	Wild	Asian	72.29	50.08	0.6927	11.72	10.76
Pyw_be2	P. betuleafolia	China	Wild	Asian	64.57	46.13	0.7144	10.47	9.66
Pyw_be3	P. betuleafolia	China	Wild	Asian	61.07	43.66	0.7148	9.9	9.77
Pyw_ca1	P. calleryana	China	Wild	Asian	65.07	48	0.7377	10.55	9.8
Pyw_ca2	P. calleryana	China	Wild	Asian	72.29	46.92	0.649	11.72	9.68
Pyw_ca3	P. dimorphophylla	Japan	Wild	Asian	72.29	49.21	0.6807	11.72	10.17
Pyw_fa1	P. fauriei	Korea	Wild	Asian	40	21.65	0.5413	11.72	9.82
Pyw_fa2	P. fauriei	Korea	Wild	Asian	40	21.99	0.5496	11.72	10.03
Pyw_ho1	P. hopeiensis	China	Wild	Asian	60.93	41.76	0.6854	9.88	8.67
Pyw_ho2	P. hopeiensis	China	Wild	Asian	62.24	44.67	0.7177	10.09	9.22
Pyw_ko2	P. koehnei	China	Wild	Asian	40	20.64	0.516	11.72	8.65
Pyw_pa1	P. pashia	China	Wild	Asian	61.53	44	0.7151	9.97	9.12
Pyw_pa2	P. pashia	China	Wild	Asian	72.29	48.25	0.6674	11.72	9.96
Pyw_pa3	P. pashia	China	Wild	Asian	72.29	51.18	0.7079	11.72	10.56
Pyw_ph1	P. phaeocarpa	China	Wild	Asian	72.29	52.54	0.7267	11.72	10.3
Pyw_ph2	P. phaeocarpa	China	Wild	Asian	72.29	52.19	0.7219	11.72	10.32
Pyw_ph3	P. phaeocarpa	China	Wild	Asian	72.29	53.58	0.7412	11.72	10.63
Pyw_ps1	P. pseudopashia	China	Wild	Asian	72.29	51.54	0.7129	11.72	10.61
Pyw_ps2	P. pseudopashia	China	Wild	Asian	61.32	43.71	0.7129	9.94	9.3
Pyw_py1	P. pyrifolia	China	Wild	Asian	62.09	43.98	0.7083	10.07	9.16
Pyw_py2	P. pyrifolia	China	Wild	Asian	66.67	48.22	0.7232	11.72	10.19
Pyw_py3	P. hondoensis	Japan	Wild	Asian	68.57	48.09	0.7013	11.12	10.16
Pyw_us1	P. ussuriensis	China	Wild	Asian	66.67	43.04	0.6455	11.72	9.74
Pyw_us2	P. ussuriensis	China	Wild	Asian	64.94	44.44	0.6843	10.53	9.6
Pyw_us3	P. ussuriensis	China	Wild	Asian	72.29	48.57	0.6718	11.72	10.48
Pyw_us4	P. aromatica	Japan	Wild	Asian	72.29	49.15	0.6799	11.72	10.18
Pyw_us5	P. ussuriensis	China	Wild	Asian	70.93	49.28	0.6948	11.5	10.2
Pyw_xe1	P. xerophila	China	Wild	Asian	72.29	51.48	0.7121	11.72	10.31
Pyw_xe2	P. xerophila	China	Wild	Asian	66.67	41.03	0.6154	11.72	9.17
Pyw_se1	P. serrulata	China	Wild	Asian	64.79	46.17	0.7126	10.5	9.69
Pyw_se2	P. serrulata	China	Wild	Asian	61.74	44.55	0.7215	10.01	9.58
Pyw_cau1	P. caucasica	Armenia	Wild	European	72.29	43.53	0.6021	11.72	10.26
Pyw_cau2	P. caucasica	Russia	Wild	European	72.29	43.12	0.5965	11.72	10.12
Pyw_co1	P. cordata	England	Wild	European	72.29	40.91	0.5659	11.72	9.98
Pyw_co2	P. cordata	France	Wild	European	72.29	42.68	0.5904	11.72	10.11
Pyw_cos1	P. cossonii	Netherlands	Wild	European	40	14.94	0.3734	11.72	8.12
Pyw_cos2	P. cossonii	Russia	Wild	European	40	15.1	0.3774	11.72	8.47
Pyw_el1	P. elaeagrifolia	Turkey	Wild	European	40	14.66	0.3664	11.72	8.25
Pyw_el2	P. elaeagrifolia	Armenia	Wild	European	40	14.56	0.3638	11.72	8.06
Pyw_gl1	P. glabra	Turkey	Wild	European	40	14.76	0.3688	11.72	8.16
Pyw_kor1	P. korshinskyi	Kirgizstan	Wild	European	40	15.2	0.3799	11.72	8.64
Pyw_ma1	P. mamorensis	England	Wild	European	40	14.41	0.3603	11.72	8.68
Pyw_ma2	P. mamorensis	Morocco	Wild	European	40	14.45	0.3612	11.72	8.4
Pyw_ni1	P. nivalis	England	Wild	European	72.29	44.55	0.6162	11.72	10.43
Pyw_ni2	P. nivalis	America	Wild	European	40	15.19	0.3797	11.72	8.41
Pyw_pyr1	P. pyraster	Hungary	Wild	European	67.93	40.41	0.5949	11.01	9.86
Pyw_pyr2	P. pyraster	Iran	Wild	European	72.29	43.47	0.6013	11.72	10.2
Pyw_re1	P. regelii	America	Wild	European	40	15.47	0.3867	11.72	8.63
Pyw_re2	P regelii	Kazakhstan	Wild	European	40	15.08	0.377	11.72	8.7
Pyw_sa1	P. salicifolia	England	Wild	European	66.67	33.61	0.5042	11.72	9.3
Pyw_sa2	P. salicifolia	Georgia	Wild	European	40	14.83	0.3707	11.72	8.2
Pyw_sac1	P. sachokiana	Georgia	Wild	European	40	14.37	0.3593	11.72	8.39
Pyw_sp1	P. spinosa	Yugoslavia	Wild	European	40	14.42	0.3605	11.72	8.33
Pyw_sp2	P. spinosa	Sardegna	Wild	European	40	14.74	0.3685	11.72	8.58
Pyw_sy1	P. syriaca	Iran	Wild	European	40	13.55	0.3388	11.72	7.81
Pyw_sy2	P. syriaca	Israel	Wild	European	40	14.32	0.358	11.72	8.32
Note: Pyw- represent wild accessions, Pyc- represent cultivated accessions.
