# Supplementary material for: Diversification and independent domestication of Asian and European pears
Source: Genome Biol. 2018 Jun 11;19:77. doi: 10.1186/s13059-018-1452-y (PMC5996476; doi:10.1186/s13059-018-1452-y)
Supplement: Supplementary file 3 — SNPs and genotype verification by Sanger sequencing. (XLSX 76 kb) [file 13059_2018_1452_MOESM3_ESM.xlsx]

## Sheet: sanger.snp
Chr	Pos	Pyc_br1	Pyc_br2	Pyc_br3	Pyc_br4	Pyc_co1	Pyc_co2	Pyc_co3	Pyc_co4	Pyc_co5	Pyc_co6	Pyc_py1	Pyc_py11	Pyc_py12	Pyc_py13	Pyc_py14	Pyc_py15	Pyc_py17	Pyc_py2	Pyc_py3	Pyc_py4	Pyc_py5	Pyc_py8	Pyc_py9	Pyc_si1	Pyc_si3	Pyc_si4	Pyc_us1	Pyc_us2	Pyc_us3	Pyc_us5	Pyw_ar1	Pyw_be2	Pyw_be3	Pyw_ca1	Pyw_cau2	Pyw_co1	Pyw_ho2	Pyw_ni1	Pyw_pa1	Pyw_ph2	Pyw_ph3	Pyw_ps1	Pyw_py1	Pyw_se1	Pyw_se2	Pyw_us5	Pyw_xe1	Pyw_sy1
Chr01	1466389	-:-	-:-	-:-	-:-	-:-	-:-	-:-	-:-	-:-	-:-	-:-	-:-	-:-	-:-	-:-	-:-	-:-	-:-	-:-	-:-	-:-	-:-	-:-	-:-	-:-	-:-	-:-	-:-	-:-	-:-	-:-	-:-	-:-	-:-	-:-	-:-	-:-	-:-	-:-	-:-	-:-	-:-	-:-	A:R	-:-	-:-	-:-	-:-
Chr01	1466443	-:-	-:-	-:-	-:-	-:-	-:-	-:-	-:-	-:-	-:-	-:-	-:-	-:-	-:-	-:-	-:-	-:-	-:-	-:-	-:-	-:-	-:-	-:-	-:-	-:-	-:-	-:-	-:-	-:-	-:-	-:-	-:-	-:-	T:K	-:-	-:-	-:-	-:-	-:-	-:-	-:-	-:-	-:-	-:-	-:-	-:-	-:-	-:-
Chr01	1466446	-:-	-:-	-:-	-:-	-:-	-:-	-:-	-:-	-:-	-:-	-:-	-:-	-:-	-:-	-:-	-:-	-:-	-:-	-:-	-:-	-:-	-:-	-:-	-:-	-:-	-:-	-:-	-:-	-:-	-:-	-:-	-:-	-:-	A:W	-:-	-:-	-:-	-:-	-:-	-:-	-:-	-:-	-:-	-:-	-:-	-:-	-:-	-:-
Chr01	1466457	-:-	-:-	-:-	-:-	-:-	-:-	-:-	-:-	-:-	-:-	-:-	-:-	-:-	-:-	-:-	-:-	-:-	-:-	-:-	-:-	-:-	-:-	-:-	-:-	-:-	-:-	-:-	-:-	-:-	-:-	-:-	-:-	-:-	-:-	-:-	-:-	-:-	-:-	-:-	-:-	-:-	-:-	-:-	G:S	-:-	-:-	-:-	-:-
Chr01	1466547	-:-	-:-	-:-	-:-	-:-	-:-	-:-	-:-	-:-	-:-	-:-	-:-	-:-	-:-	-:-	-:-	-:-	-:-	-:-	-:-	-:-	-:-	-:-	-:-	-:-	-:-	-:-	-:-	-:-	-:-	-:-	-:-	-:-	-:-	-:-	-:-	-:-	-:-	-:-	-:-	-:-	-:-	-:-	G:R	-:-	-:-	-:-	-:-
Chr01	1466554	-:-	-:-	-:-	-:-	-:-	-:-	-:-	-:-	-:-	-:-	-:-	-:-	-:-	-:-	-:-	-:-	-:-	-:-	-:-	-:-	-:-	-:-	-:-	-:-	-:-	-:-	-:-	-:-	-:-	-:-	-:-	-:-	-:-	-:-	-:-	-:-	-:-	-:-	-:-	-:-	-:-	-:-	-:-	A:R	-:-	-:-	-:-	-:-
Chr01	1466595	-:-	-:-	-:-	-:-	-:-	-:-	-:-	-:-	-:-	-:-	-:-	-:-	-:-	-:-	-:-	-:-	-:-	-:-	-:-	-:-	-:-	-:-	-:-	-:-	-:-	-:-	-:-	-:-	-:-	-:-	-:-	-:-	-:-	-:-	-:-	-:-	-:-	-:-	-:-	-:-	-:-	-:-	-:-	G:G	-:-	-:-	-:-	-:-
Chr01	1466715	-:-	-:-	-:-	-:-	-:-	-:-	-:-	-:-	-:-	-:-	-:-	-:-	-:-	-:-	-:-	-:-	-:-	-:-	-:-	-:-	-:-	-:-	-:-	-:-	-:-	-:-	T:W	T:W	-:-	-:-	-:-	-:-	-:-	-:-	-:-	-:-	-:-	-:-	-:-	-:-	-:-	-:-	-:-	-:-	-:-	T:W	A:A	-:-
Chr01	1466735	-:-	-:-	-:-	-:-	-:-	-:-	-:-	-:-	-:-	-:-	-:-	-:-	-:-	-:-	-:-	-:-	-:-	-:-	-:-	-:-	-:-	-:-	-:-	-:-	-:-	-:-	-:-	-:-	-:-	-:-	-:-	-:-	-:-	-:-	-:-	-:-	-:-	-:-	-:-	-:-	-:-	-:-	-:-	C:Y	-:-	-:-	-:-	-:-
Chr01	1466756	-:-	-:-	-:-	-:-	-:-	-:-	-:-	-:-	-:-	-:-	-:-	-:-	-:-	-:-	-:-	-:-	-:-	-:-	-:-	-:-	-:-	-:-	-:-	-:-	-:-	-:-	-:-	-:-	-:-	-:-	-:-	-:-	-:-	T:Y	-:-	-:-	-:-	-:-	-:-	-:-	-:-	-:-	-:-	-:-	-:-	-:-	-:-	-:-
Chr01	1466771	-:-	-:-	-:-	-:-	-:-	-:-	-:-	-:-	-:-	-:-	-:-	-:-	-:-	-:-	-:-	-:-	-:-	-:-	-:-	-:-	-:-	-:-	-:-	-:-	-:-	C:C	-:-	-:-	-:-	-:-	C:C	-:-	C:C	-:-	-:-	-:-	-:-	-:-	-:-	-:-	-:-	-:-	-:-	-:-	-:-	-:-	-:-	-:-
Chr01	1466780	-:-	-:-	-:-	-:-	-:-	-:-	-:-	-:-	-:-	-:-	-:-	-:-	-:-	-:-	-:-	-:-	-:-	-:-	-:-	-:-	-:-	-:-	-:-	-:-	-:-	T:Y	-:-	-:-	-:-	-:-	-:-	-:-	C:C	-:-	-:-	-:-	-:-	-:-	T:Y	-:-	-:-	-:-	-:-	-:-	-:-	T:Y	-:-	-:-
Chr01	1466788	-:-	-:-	-:-	-:-	-:-	-:-	-:-	-:-	-:-	-:-	-:-	-:-	-:-	-:-	-:-	-:-	-:-	-:-	-:-	-:-	-:-	-:-	-:-	-:-	-:-	-:-	-:-	-:-	-:-	-:-	-:-	-:-	-:-	-:-	-:-	-:-	-:-	-:-	-:-	-:-	-:-	-:-	-:-	T:Y	-:-	-:-	-:-	-:-
Chr01	1466820	-:-	-:-	-:-	-:-	-:-	-:-	-:-	-:-	-:-	-:-	-:-	-:-	-:-	-:-	-:-	-:-	-:-	-:-	-:-	-:-	-:-	-:-	-:-	-:-	-:-	-:-	-:-	-:-	-:-	-:-	-:-	-:-	-:-	G:R	-:-	-:-	-:-	-:-	A:R	-:-	-:-	-:-	-:-	-:-	-:-	-:-	-:-	-:-
Chr01	1466830	-:-	-:-	-:-	-:-	-:-	-:-	-:-	-:-	-:-	-:-	-:-	-:-	-:-	-:-	-:-	-:-	-:-	-:-	-:-	-:-	-:-	-:-	-:-	-:-	-:-	-:-	-:-	-:-	-:-	-:-	-:-	-:-	-:-	-:-	-:-	-:-	-:-	-:-	-:-	-:-	-:-	-:-	-:-	A:R	-:-	-:-	-:-	-:-
Chr01	1466855	-:-	-:-	-:-	-:-	-:-	-:-	-:-	-:-	-:-	-:-	-:-	-:-	-:-	-:-	-:-	-:-	-:-	G:R	-:-	-:-	-:-	-:-	-:-	-:-	-:-	-:-	-:-	-:-	-:-	-:-	-:-	-:-	-:-	-:-	-:-	-:-	-:-	G:R	-:-	-:-	-:-	-:-	-:-	-:-	-:-	G:R	G:R	-:-
Chr01	1466878	-:-	-:-	-:-	-:-	-:-	-:-	-:-	-:-	-:-	-:-	-:-	-:-	-:-	-:-	-:-	-:-	-:-	-:-	-:-	-:-	-:-	-:-	-:-	-:-	-:-	-:-	-:-	-:-	-:-	-:-	-:-	-:-	-:-	-:-	-:-	-:-	-:-	-:-	-:-	-:-	-:-	-:-	-:-	-:-	-:-	T:Y	-:-	-:-
Chr01	1466884	-:-	-:-	-:-	-:-	-:-	-:-	-:-	-:-	-:-	-:-	-:-	-:-	-:-	-:-	-:-	-:-	-:-	-:-	-:-	-:-	-:-	-:-	-:-	-:-	-:-	-:-	-:-	-:-	-:-	-:-	-:-	-:-	-:-	-:-	-:-	-:-	-:-	-:-	-:-	-:-	-:-	-:-	-:-	-:-	-:-	T:Y	-:-	-:-
Chr01	1787385	-:-	-:-	-:-	-:-	-:-	-:-	-:-	-:-	-:-	-:-	-:-	-:-	-:-	-:-	-:-	-:-	-:-	-:-	-:-	-:-	-:-	-:-	-:-	-:-	-:-	A:W	-:-	-:-	-:-	-:-	-:-	-:-	-:-	-:-	-:-	-:-	-:-	-:-	-:-	-:-	-:-	-:-	-:-	-:-	-:-	-:-	-:-	-:-
Chr01	1787396	-:-	-:-	-:-	-:-	-:-	-:-	-:-	-:-	-:-	-:-	-:-	-:-	-:-	-:-	-:-	-:-	-:-	-:-	-:-	-:-	-:-	-:-	-:-	-:-	-:-	-:-	-:-	-:-	G:K	-:-	-:-	-:-	-:-	-:-	-:-	-:-	-:-	-:-	-:-	-:-	-:-	-:-	-:-	-:-	-:-	-:-	-:-	-:-
Chr01	1787436	-:-	-:-	-:-	-:-	T:T	-:-	-:-	-:-	-:-	-:-	T:T	-:-	-:-	T:T	-:-	T:T	T:W	-:-	-:-	-:-	-:-	-:-	-:-	-:-	-:-	-:-	-:-	-:-	-:-	-:-	-:-	-:-	-:-	-:-	-:-	-:-	T:T	-:-	-:-	-:-	-:-	-:-	-:-	-:-	-:-	-:-	-:-	-:-
Chr01	1787488	-:-	-:-	-:-	A:A	A:A	-:-	-:-	-:-	-:-	-:-	A:A	-:-	-:-	A:A	-:-	-:-	A:R	A:A	A:A	-:-	A:R	-:-	A:A	-:-	-:-	-:-	-:-	-:-	A:A	A:A	A:A	-:-	-:-	-:-	A:A	-:-	A:A	-:-	-:-	-:-	A:A	-:-	-:-	A:A	-:-	-:-	A:A	-:-
Chr01	1787521	-:-	-:-	-:-	-:-	T:W	-:-	T:W	-:-	-:-	T:W	-:-	-:-	-:-	T:W	-:-	-:-	-:-	-:-	-:-	-:-	-:-	-:-	-:-	-:-	T:W	-:-	-:-	-:-	-:-	-:-	-:-	-:-	-:-	-:-	-:-	-:-	-:-	-:-	-:-	-:-	-:-	-:-	-:-	-:-	-:-	-:-	-:-	-:-
Chr01	1787530	-:-	-:-	-:-	-:-	-:-	-:-	-:-	-:-	-:-	-:-	-:-	-:-	-:-	-:-	-:-	A:A	-:-	-:-	-:-	-:-	-:-	-:-	-:-	-:-	-:-	-:-	-:-	-:-	A:R	-:-	-:-	-:-	-:-	-:-	-:-	-:-	-:-	-:-	-:-	-:-	-:-	-:-	-:-	-:-	-:-	-:-	-:-	-:-
Chr01	1787540	-:-	-:-	-:-	-:-	-:-	-:-	-:-	-:-	-:-	-:-	-:-	-:-	-:-	A:M	-:-	-:-	-:-	-:-	-:-	-:-	-:-	-:-	-:-	-:-	-:-	-:-	-:-	-:-	-:-	-:-	-:-	-:-	-:-	-:-	-:-	-:-	-:-	-:-	-:-	-:-	-:-	-:-	-:-	-:-	-:-	-:-	-:-	-:-
Chr01	1787555	-:-	-:-	-:-	A:R	-:-	-:-	A:R	-:-	-:-	A:R	A:R	-:-	-:-	A:R	-:-	-:-	-:-	-:-	-:-	-:-	A:R	-:-	-:-	-:-	A:R	-:-	-:-	-:-	-:-	-:-	-:-	-:-	-:-	-:-	A:R	-:-	-:-	-:-	-:-	-:-	A:R	-:-	-:-	-:-	A:R	-:-	A:R	-:-
Chr01	1787557	A:R	-:-	-:-	-:-	-:-	-:-	-:-	-:-	-:-	-:-	-:-	-:-	-:-	-:-	-:-	-:-	-:-	-:-	-:-	-:-	-:-	-:-	-:-	-:-	-:-	-:-	-:-	-:-	A:R	-:-	-:-	-:-	-:-	-:-	-:-	-:-	-:-	-:-	-:-	-:-	-:-	-:-	-:-	-:-	-:-	-:-	-:-	-:-
Chr01	1787567	G:S	-:-	-:-	G:S	-:-	-:-	G:S	-:-	G:S	G:S	G:S	-:-	-:-	G:S	-:-	-:-	G:S	-:-	-:-	-:-	G:S	-:-	-:-	-:-	G:S	-:-	-:-	-:-	-:-	-:-	G:S	-:-	-:-	-:-	G:S	-:-	-:-	-:-	-:-	-:-	G:S	-:-	-:-	-:-	G:S	-:-	G:S	-:-
Chr01	1787579	T:K	-:-	-:-	T:K	-:-	T:K	T:K	-:-	-:-	T:K	T:K	-:-	-:-	-:-	-:-	-:-	-:-	-:-	-:-	-:-	T:K	-:-	-:-	-:-	T:K	-:-	-:-	-:-	-:-	-:-	-:-	-:-	-:-	-:-	T:K	-:-	-:-	-:-	-:-	-:-	T:K	-:-	-:-	-:-	T:K	-:-	-:-	-:-
Chr01	1787582	-:-	-:-	-:-	-:-	-:-	-:-	-:-	-:-	-:-	-:-	C:Y	-:-	-:-	-:-	-:-	-:-	-:-	-:-	-:-	-:-	C:Y	-:-	-:-	-:-	-:-	-:-	-:-	-:-	-:-	-:-	-:-	-:-	-:-	-:-	T:T	-:-	-:-	-:-	-:-	-:-	-:-	-:-	-:-	-:-	-:-	-:-	-:-	-:-
Chr01	1787593	-:-	-:-	-:-	A:W	-:-	-:-	-:-	-:-	-:-	A:W	A:W	-:-	-:-	-:-	-:-	-:-	-:-	A:W	A:W	-:-	-:-	-:-	-:-	-:-	A:W	-:-	-:-	-:-	-:-	-:-	-:-	-:-	-:-	-:-	A:W	-:-	-:-	-:-	-:-	-:-	-:-	-:-	-:-	-:-	A:W	-:-	-:-	-:-
Chr01	1787609	-:-	-:-	-:-	-:-	-:-	-:-	-:-	-:-	-:-	-:-	-:-	-:-	-:-	-:-	-:-	-:-	-:-	T:Y	-:-	-:-	-:-	-:-	-:-	-:-	-:-	-:-	-:-	-:-	-:-	-:-	-:-	-:-	-:-	-:-	T:Y	-:-	-:-	-:-	-:-	-:-	-:-	-:-	-:-	-:-	-:-	-:-	-:-	-:-
Chr01	1787615	-:-	-:-	-:-	-:-	-:-	-:-	-:-	-:-	-:-	-:-	-:-	-:-	-:-	-:-	-:-	C:C	-:-	-:-	-:-	-:-	-:-	-:-	-:-	-:-	-:-	-:-	-:-	-:-	-:-	-:-	-:-	-:-	-:-	-:-	-:-	-:-	-:-	-:-	-:-	-:-	-:-	-:-	-:-	-:-	-:-	-:-	T:Y	-:-
Chr01	1787621	-:-	-:-	-:-	-:-	A:W	-:-	-:-	-:-	-:-	-:-	-:-	-:-	-:-	-:-	-:-	-:-	-:-	A:W	A:W	-:-	A:W	-:-	-:-	-:-	A:W	A:W	-:-	-:-	-:-	-:-	-:-	-:-	-:-	-:-	-:-	-:-	-:-	-:-	-:-	-:-	A:W	-:-	-:-	-:-	-:-	-:-	-:-	-:-
Chr01	1787651	-:-	-:-	-:-	-:-	-:-	-:-	-:-	-:-	-:-	-:-	-:-	-:-	-:-	-:-	-:-	-:-	-:-	-:-	G:R	-:-	-:-	-:-	-:-	-:-	G:R	-:-	-:-	-:-	-:-	-:-	-:-	-:-	-:-	-:-	-:-	-:-	-:-	-:-	-:-	-:-	-:-	-:-	-:-	-:-	-:-	-:-	-:-	-:-
Chr01	1787660	-:-	-:-	-:-	-:-	G:K	-:-	G:K	-:-	-:-	-:-	G:K	-:-	-:-	-:-	-:-	-:-	-:-	-:-	G:K	-:-	G:K	-:-	G:K	-:-	G:K	G:K	-:-	-:-	-:-	G:K	-:-	-:-	G:K	-:-	G:K	-:-	-:-	-:-	-:-	-:-	G:K	-:-	-:-	-:-	-:-	-:-	-:-	-:-
Chr01	1787680	-:-	-:-	-:-	-:-	C:Y	-:-	C:Y	-:-	-:-	-:-	-:-	-:-	-:-	-:-	-:-	C:Y	-:-	-:-	-:-	-:-	C:Y	-:-	C:Y	-:-	-:-	-:-	-:-	-:-	-:-	C:Y	-:-	-:-	-:-	-:-	-:-	-:-	C:Y	-:-	-:-	-:-	-:-	-:-	-:-	-:-	-:-	-:-	-:-	-:-
Chr01	1787695	-:-	-:-	-:-	-:-	-:-	-:-	-:-	-:-	-:-	-:-	-:-	-:-	-:-	-:-	-:-	G:R	-:-	-:-	-:-	-:-	-:-	-:-	-:-	-:-	-:-	-:-	-:-	-:-	-:-	-:-	-:-	-:-	-:-	-:-	-:-	-:-	-:-	-:-	-:-	-:-	-:-	-:-	-:-	-:-	-:-	-:-	-:-	-:-
Chr01	1787736	-:-	-:-	-:-	-:-	-:-	-:-	-:-	-:-	-:-	-:-	-:-	-:-	-:-	-:-	-:-	-:-	-:-	-:-	-:-	-:-	-:-	-:-	G:R	-:-	-:-	-:-	-:-	-:-	-:-	-:-	-:-	-:-	-:-	-:-	-:-	-:-	-:-	-:-	-:-	-:-	-:-	-:-	-:-	-:-	G:R	-:-	-:-	-:-
Chr01	1787744	-:-	-:-	-:-	-:-	-:-	-:-	-:-	-:-	-:-	-:-	-:-	-:-	-:-	-:-	-:-	-:-	-:-	-:-	-:-	-:-	-:-	-:-	G:K	-:-	-:-	-:-	-:-	-:-	-:-	-:-	-:-	-:-	-:-	-:-	-:-	-:-	-:-	-:-	-:-	-:-	-:-	-:-	-:-	-:-	G:K	-:-	-:-	-:-
Chr01	1787753	-:-	-:-	-:-	-:-	-:-	-:-	-:-	-:-	-:-	-:-	-:-	-:-	-:-	-:-	-:-	-:-	-:-	-:-	-:-	-:-	-:-	-:-	T:Y	-:-	-:-	-:-	-:-	-:-	-:-	-:-	-:-	-:-	-:-	-:-	-:-	-:-	-:-	-:-	-:-	-:-	-:-	-:-	-:-	-:-	T:Y	-:-	-:-	-:-
Chr01	1787765	-:-	-:-	-:-	-:-	-:-	-:-	-:-	-:-	-:-	-:-	-:-	-:-	-:-	-:-	-:-	-:-	-:-	-:-	-:-	-:-	-:-	-:-	G:R	-:-	-:-	-:-	-:-	-:-	-:-	-:-	-:-	-:-	-:-	-:-	-:-	-:-	-:-	-:-	-:-	-:-	-:-	-:-	-:-	-:-	-:-	-:-	-:-	-:-
Chr01	1787823	-:-	-:-	-:-	-:-	C:C	-:-	-:-	-:-	-:-	-:-	-:-	-:-	-:-	-:-	-:-	-:-	T:Y	-:-	-:-	-:-	-:-	-:-	-:-	-:-	-:-	-:-	-:-	-:-	-:-	-:-	-:-	-:-	-:-	-:-	-:-	-:-	-:-	-:-	-:-	-:-	-:-	-:-	-:-	-:-	-:-	-:-	-:-	-:-
Chr01	1825526	-:-	-:-	-:-	-:-	-:-	-:-	-:-	-:-	-:-	-:-	-:-	-:-	-:-	-:-	-:-	-:-	-:-	-:-	-:-	-:-	-:-	-:-	-:-	-:-	-:-	-:-	-:-	-:-	-:-	-:-	-:-	-:-	-:-	-:-	-:-	-:-	-:-	-:-	-:-	-:-	-:-	T:T	-:-	-:-	-:-	-:-	-:-	-:-
Chr01	1825586	-:-	-:-	-:-	-:-	-:-	-:-	-:-	-:-	-:-	-:-	-:-	-:-	-:-	-:-	-:-	-:-	-:-	-:-	-:-	-:-	-:-	-:-	-:-	-:-	-:-	-:-	-:-	-:-	-:-	-:-	-:-	-:-	-:-	G:T	-:-	-:-	-:-	-:-	-:-	-:-	-:-	-:-	-:-	-:-	-:-	-:-	-:-	-:-
Chr01	1825604	-:-	-:-	-:-	-:-	-:-	-:-	-:-	-:-	-:-	-:-	-:-	-:-	-:-	-:-	-:-	-:-	-:-	-:-	-:-	-:-	T:Y	-:-	-:-	-:-	-:-	-:-	-:-	-:-	-:-	-:-	-:-	-:-	-:-	T:T	-:-	-:-	-:-	-:-	-:-	-:-	-:-	T:T	-:-	-:-	-:-	-:-	-:-	-:-
Chr01	1825684	-:-	-:-	-:-	-:-	-:-	-:-	-:-	-:-	-:-	-:-	-:-	-:-	-:-	-:-	-:-	-:-	-:-	-:-	-:-	-:-	-:-	-:-	-:-	-:-	-:-	-:-	-:-	-:-	-:-	-:-	-:-	-:-	-:-	-:-	-:-	-:-	-:-	-:-	-:-	-:-	G:G	-:-	-:-	-:-	-:-	-:-	-:-	-:-
Chr01	1825769	-:-	-:-	-:-	-:-	-:-	-:-	-:-	-:-	-:-	-:-	-:-	-:-	-:-	-:-	-:-	-:-	-:-	-:-	-:-	-:-	C:Y	-:-	-:-	-:-	-:-	-:-	-:-	-:-	-:-	-:-	-:-	-:-	-:-	-:-	-:-	-:-	-:-	-:-	-:-	-:-	-:-	-:-	-:-	-:-	-:-	-:-	C:Y	-:-
Chr01	1825787	-:-	-:-	-:-	-:-	-:-	-:-	-:-	-:-	-:-	-:-	-:-	-:-	-:-	-:-	-:-	-:-	-:-	-:-	-:-	-:-	T:Y	-:-	-:-	-:-	-:-	-:-	-:-	-:-	-:-	-:-	-:-	-:-	-:-	-:-	-:-	-:-	-:-	-:-	-:-	-:-	-:-	-:-	-:-	-:-	-:-	-:-	T:Y	-:-
Chr01	5202643	-:-	-:-	-:-	-:-	-:-	-:-	T:T	-:-	-:-	-:-	-:-	-:-	-:-	-:-	-:-	-:-	-:-	-:-	-:-	-:-	-:-	-:-	-:-	-:-	-:-	-:-	-:-	-:-	-:-	-:-	-:-	-:-	-:-	-:-	-:-	-:-	-:-	-:-	-:-	-:-	-:-	-:-	-:-	-:-	-:-	-:-	-:-	-:-
Chr01	5202693	-:-	-:-	-:-	-:-	-:-	-:-	-:-	-:-	A:A	-:-	-:-	-:-	-:-	-:-	-:-	-:-	-:-	-:-	-:-	-:-	-:-	-:-	-:-	-:-	-:-	-:-	-:-	-:-	-:-	-:-	-:-	-:-	-:-	-:-	-:-	-:-	-:-	-:-	-:-	-:-	-:-	-:-	-:-	-:-	-:-	-:-	-:-	-:-
Chr01	5202835	-:-	-:-	-:-	-:-	-:-	-:-	-:-	-:-	-:-	-:-	-:-	-:-	-:-	-:-	-:-	-:-	G:S	-:-	-:-	-:-	-:-	-:-	-:-	-:-	-:-	-:-	-:-	-:-	-:-	-:-	-:-	-:-	-:-	-:-	-:-	-:-	-:-	-:-	-:-	-:-	-:-	-:-	-:-	-:-	-:-	-:-	-:-	-:-
Chr01	5202857	A:G	-:-	-:-	-:-	-:-	-:-	-:-	-:-	-:-	-:-	-:-	-:-	-:-	-:-	-:-	-:-	-:-	-:-	-:-	-:-	-:-	-:-	-:-	-:-	-:-	-:-	-:-	-:-	-:-	-:-	-:-	-:-	-:-	-:-	-:-	-:-	-:-	-:-	-:-	-:-	-:-	-:-	-:-	-:-	-:-	-:-	-:-	-:-
Chr01	5202949	-:-	-:-	-:-	-:-	-:-	-:-	-:-	-:-	-:-	-:-	-:-	-:-	-:-	-:-	-:-	-:-	-:-	-:-	-:-	-:-	-:-	-:-	-:-	-:-	-:-	-:-	-:-	-:-	-:-	-:-	-:-	-:-	-:-	-:-	-:-	-:-	-:-	-:-	-:-	-:-	-:-	-:-	-:-	A:W	-:-	-:-	-:-	-:-
Chr01	5202962	-:-	-:-	-:-	-:-	-:-	-:-	-:-	-:-	-:-	-:-	-:-	-:-	-:-	-:-	-:-	-:-	-:-	-:-	-:-	-:-	-:-	-:-	-:-	-:-	-:-	-:-	-:-	-:-	-:-	-:-	-:-	-:-	-:-	-:-	-:-	-:-	-:-	-:-	-:-	-:-	-:-	-:-	-:-	C:S	-:-	-:-	-:-	-:-
Chr01	5203023	-:-	-:-	-:-	-:-	-:-	-:-	-:-	-:-	-:-	-:-	-:-	-:-	-:-	-:-	-:-	-:-	-:-	-:-	-:-	-:-	-:-	-:-	-:-	-:-	-:-	-:-	-:-	-:-	-:-	-:-	-:-	-:-	-:-	-:-	-:-	-:-	-:-	-:-	-:-	-:-	-:-	-:-	-:-	G:S	-:-	-:-	-:-	-:-
Chr01	5203047	-:-	-:-	-:-	-:-	-:-	-:-	-:-	-:-	-:-	-:-	-:-	-:-	-:-	-:-	-:-	-:-	-:-	-:-	T:K	-:-	-:-	-:-	-:-	-:-	-:-	-:-	-:-	-:-	-:-	-:-	-:-	-:-	-:-	-:-	-:-	-:-	-:-	-:-	-:-	-:-	-:-	-:-	-:-	-:-	-:-	-:-	-:-	-:-
Chr01	5203106	-:-	-:-	-:-	-:-	-:-	-:-	-:-	-:-	-:-	-:-	-:-	-:-	-:-	-:-	-:-	-:-	-:-	-:-	-:-	-:-	-:-	-:-	-:-	-:-	-:-	-:-	-:-	-:-	-:-	-:-	-:-	-:-	C:Y	-:-	-:-	-:-	-:-	-:-	-:-	-:-	-:-	-:-	-:-	-:-	-:-	-:-	-:-	-:-
Chr01	5203114	-:-	-:-	-:-	-:-	-:-	-:-	-:-	-:-	-:-	-:-	-:-	-:-	-:-	-:-	-:-	-:-	-:-	-:-	-:-	-:-	-:-	-:-	-:-	-:-	-:-	-:-	-:-	-:-	-:-	-:-	-:-	-:-	T:Y	-:-	-:-	-:-	-:-	-:-	-:-	-:-	-:-	-:-	-:-	-:-	-:-	-:-	-:-	-:-
Chr01	5203140	C:Y	-:-	-:-	-:-	-:-	-:-	-:-	-:-	-:-	-:-	-:-	-:-	-:-	-:-	-:-	-:-	-:-	-:-	-:-	-:-	-:-	-:-	-:-	-:-	-:-	-:-	-:-	-:-	-:-	-:-	-:-	-:-	-:-	-:-	-:-	-:-	-:-	-:-	-:-	-:-	-:-	-:-	-:-	-:-	-:-	-:-	-:-	-:-
Chr01	5210434	-:-	-:-	-:-	-:-	-:-	-:-	-:-	-:-	-:-	-:-	-:-	-:-	-:-	-:-	-:-	-:-	G:S	-:-	-:-	-:-	-:-	-:-	-:-	-:-	-:-	-:-	-:-	-:-	-:-	-:-	-:-	-:-	-:-	-:-	-:-	-:-	-:-	-:-	-:-	-:-	-:-	-:-	-:-	-:-	-:-	-:-	-:-	-:-
Chr01	5210652	-:-	-:-	-:-	-:-	-:-	-:-	-:-	-:-	-:-	-:-	-:-	-:-	-:-	-:-	A:M	-:-	-:-	-:-	-:-	-:-	-:-	-:-	-:-	-:-	-:-	-:-	-:-	-:-	-:-	-:-	-:-	-:-	-:-	-:-	-:-	-:-	-:-	-:-	-:-	-:-	-:-	-:-	-:-	-:-	-:-	-:-	-:-	-:-
Chr01	5754214	-:-	-:-	-:-	-:-	-:-	-:-	-:-	-:-	C:S	-:-	-:-	-:-	-:-	-:-	-:-	-:-	-:-	-:-	-:-	-:-	-:-	-:-	-:-	-:-	-:-	-:-	-:-	-:-	-:-	-:-	-:-	-:-	-:-	-:-	-:-	-:-	-:-	-:-	-:-	-:-	-:-	-:-	-:-	-:-	-:-	-:-	-:-	C:G
Chr01	5754278	-:-	-:-	-:-	-:-	-:-	-:-	T:C	-:-	-:-	-:-	-:-	-:-	-:-	-:-	-:-	-:-	-:-	-:-	-:-	-:-	-:-	-:-	-:-	-:-	-:-	-:-	-:-	-:-	-:-	-:-	-:-	-:-	-:-	-:-	-:-	-:-	-:-	-:-	-:-	-:-	-:-	-:-	-:-	-:-	-:-	-:-	-:-	C:C
Chr01	5754346	-:-	-:-	-:-	-:-	-:-	-:-	G:T	-:-	-:-	-:-	-:-	-:-	-:-	-:-	-:-	-:-	-:-	-:-	-:-	-:-	-:-	-:-	-:-	-:-	-:-	-:-	-:-	-:-	-:-	-:-	-:-	-:-	-:-	-:-	-:-	-:-	-:-	-:-	-:-	-:-	-:-	-:-	-:-	-:-	-:-	-:-	-:-	G:G
Chr01	5754371	-:-	-:-	-:-	-:-	-:-	-:-	C:T	-:-	-:-	-:-	-:-	-:-	-:-	-:-	-:-	-:-	-:-	-:-	-:-	-:-	-:-	-:-	-:-	-:-	-:-	-:-	-:-	-:-	-:-	-:-	-:-	-:-	-:-	-:-	-:-	-:-	-:-	-:-	-:-	-:-	-:-	-:-	-:-	-:-	-:-	-:-	-:-	C:T
Chr01	5754375	-:-	-:-	-:-	-:-	-:-	-:-	C:T	-:-	-:-	-:-	-:-	-:-	-:-	-:-	-:-	-:-	-:-	-:-	-:-	-:-	-:-	-:-	-:-	-:-	-:-	-:-	-:-	-:-	-:-	-:-	-:-	-:-	-:-	-:-	-:-	-:-	-:-	-:-	-:-	-:-	-:-	-:-	-:-	-:-	-:-	-:-	-:-	T:T
Chr01	5754526	-:-	-:-	-:-	-:-	-:-	-:-	C:T	-:-	-:-	-:-	-:-	-:-	-:-	-:-	-:-	-:-	-:-	-:-	-:-	-:-	-:-	-:-	-:-	-:-	-:-	-:-	-:-	-:-	-:-	-:-	-:-	-:-	-:-	-:-	-:-	-:-	-:-	-:-	-:-	-:-	-:-	-:-	-:-	-:-	-:-	-:-	-:-	T:T
Chr01	5754577	-:-	-:-	-:-	-:-	-:-	-:-	-:-	-:-	-:-	-:-	-:-	-:-	-:-	-:-	-:-	-:-	-:-	-:-	-:-	-:-	-:-	-:-	-:-	-:-	-:-	-:-	-:-	-:-	-:-	-:-	-:-	-:-	-:-	-:-	-:-	G:T	-:-	-:-	-:-	-:-	-:-	-:-	-:-	-:-	-:-	-:-	-:-	T:T
Chr01	5754690	-:-	-:-	-:-	-:-	-:-	-:-	-:-	-:-	C:M	-:-	-:-	-:-	-:-	-:-	-:-	-:-	-:-	-:-	-:-	-:-	-:-	-:-	-:-	-:-	-:-	-:-	-:-	-:-	-:-	-:-	-:-	-:-	-:-	-:-	-:-	-:-	-:-	-:-	-:-	-:-	-:-	-:-	-:-	-:-	-:-	-:-	-:-	A:A
Chr01	5754731	-:-	-:-	-:-	-:-	-:-	-:-	G:A	-:-	-:-	-:-	-:-	-:-	-:-	-:-	-:-	-:-	-:-	-:-	-:-	-:-	-:-	-:-	-:-	-:-	-:-	-:-	-:-	-:-	-:-	-:-	-:-	-:-	-:-	-:-	-:-	G:R	-:-	-:-	-:-	-:-	-:-	-:-	-:-	-:-	-:-	-:-	-:-	C:G
Chr01	5754783	-:-	-:-	-:-	-:-	-:-	-:-	-:-	-:-	-:-	-:-	-:-	-:-	-:-	-:-	-:-	-:-	-:-	-:-	-:-	-:-	-:-	-:-	-:-	-:-	-:-	-:-	-:-	-:-	-:-	-:-	-:-	-:-	-:-	-:-	-:-	T:Y	-:-	-:-	-:-	-:-	-:-	-:-	-:-	-:-	-:-	-:-	-:-	T:T
Chr01	6269697	-:-	-:-	-:-	-:-	-:-	-:-	-:-	-:-	-:-	-:-	-:-	-:-	-:-	-:-	T:T	-:-	-:-	-:-	-:-	-:-	-:-	-:-	-:-	-:-	-:-	-:-	-:-	-:-	-:-	-:-	-:-	-:-	-:-	-:-	-:-	-:-	-:-	-:-	-:-	-:-	-:-	-:-	-:-	-:-	-:-	-:-	-:-	C:C
Chr01	6269717	C:Y	-:-	-:-	-:-	-:-	-:-	-:-	-:-	-:-	-:-	-:-	-:-	-:-	-:-	-:-	-:-	-:-	-:-	-:-	-:-	-:-	-:-	-:-	-:-	-:-	-:-	-:-	-:-	-:-	-:-	-:-	-:-	-:-	-:-	-:-	-:-	-:-	-:-	-:-	-:-	-:-	-:-	-:-	-:-	-:-	-:-	-:-	T:T
Chr01	6269760	-:-	A:A	-:-	-:-	-:-	-:-	-:-	-:-	-:-	-:-	-:-	-:-	-:-	-:-	A:A	-:-	-:-	-:-	-:-	-:-	-:-	-:-	-:-	-:-	-:-	-:-	-:-	-:-	-:-	-:-	-:-	-:-	-:-	-:-	-:-	-:-	-:-	-:-	-:-	-:-	-:-	-:-	-:-	-:-	-:-	-:-	-:-	A:A
Chr01	6269776	-:-	T:T	-:-	-:-	-:-	-:-	-:-	-:-	-:-	-:-	-:-	-:-	-:-	-:-	T:T	-:-	-:-	-:-	-:-	-:-	-:-	-:-	-:-	-:-	-:-	-:-	-:-	-:-	-:-	-:-	-:-	-:-	-:-	-:-	-:-	-:-	-:-	-:-	-:-	-:-	-:-	-:-	-:-	-:-	-:-	-:-	-:-	T:T
Chr01	6269856	-:-	G:G	-:-	-:-	-:-	-:-	-:-	-:-	-:-	-:-	-:-	-:-	-:-	-:-	-:-	-:-	-:-	-:-	-:-	-:-	-:-	G:G	-:-	-:-	-:-	-:-	-:-	-:-	-:-	-:-	-:-	-:-	-:-	-:-	-:-	-:-	-:-	-:-	-:-	-:-	-:-	-:-	-:-	-:-	-:-	-:-	-:-	G:G
Chr01	6269900	A:M	-:-	-:-	-:-	-:-	-:-	-:-	-:-	-:-	-:-	-:-	-:-	-:-	-:-	-:-	-:-	-:-	-:-	-:-	-:-	-:-	-:-	-:-	-:-	-:-	-:-	-:-	-:-	-:-	-:-	-:-	-:-	-:-	-:-	-:-	-:-	-:-	-:-	-:-	-:-	-:-	-:-	-:-	-:-	-:-	-:-	-:-	A:A
Chr01	6269909	G:K	-:-	-:-	-:-	-:-	-:-	-:-	-:-	-:-	-:-	-:-	-:-	-:-	-:-	-:-	-:-	-:-	-:-	-:-	-:-	-:-	-:-	-:-	-:-	-:-	-:-	-:-	-:-	-:-	-:-	-:-	-:-	-:-	-:-	-:-	-:-	-:-	-:-	-:-	-:-	-:-	-:-	-:-	-:-	-:-	-:-	-:-	G:G
Chr01	6269915	-:-	-:-	-:-	-:-	-:-	-:-	-:-	G:G	-:-	-:-	-:-	-:-	-:-	-:-	-:-	-:-	-:-	-:-	-:-	-:-	-:-	-:-	-:-	-:-	-:-	-:-	-:-	-:-	-:-	-:-	-:-	-:-	-:-	-:-	-:-	-:-	-:-	-:-	-:-	-:-	-:-	-:-	-:-	-:-	-:-	-:-	-:-	G:G
Chr01	6582215	-:-	-:-	-:-	-:-	-:-	-:-	-:-	-:-	-:-	-:-	-:-	-:-	-:-	-:-	-:-	-:-	-:-	-:-	-:-	-:-	-:-	-:-	-:-	-:-	-:-	-:-	-:-	-:-	-:-	-:-	-:-	-:-	-:-	-:-	-:-	-:-	-:-	-:-	-:-	C:C	-:-	-:-	-:-	-:-	-:-	-:-	-:-	G:G
Chr01	6582225	-:-	-:-	-:-	-:-	-:-	-:-	-:-	-:-	-:-	-:-	-:-	-:-	-:-	-:-	-:-	-:-	-:-	-:-	-:-	-:-	-:-	-:-	-:-	-:-	-:-	-:-	-:-	-:-	-:-	-:-	-:-	-:-	-:-	-:-	-:-	-:-	-:-	-:-	-:-	-:-	-:-	-:-	T:W	-:-	-:-	-:-	-:-	T:T
Chr01	6582239	-:-	-:-	-:-	-:-	-:-	-:-	-:-	-:-	G:G	-:-	-:-	-:-	-:-	-:-	-:-	-:-	-:-	-:-	-:-	-:-	-:-	-:-	-:-	-:-	-:-	-:-	-:-	-:-	-:-	-:-	-:-	-:-	-:-	-:-	-:-	-:-	-:-	-:-	-:-	-:-	-:-	-:-	-:-	-:-	-:-	-:-	-:-	A:A
Chr01	6582316	T:T	-:-	-:-	T:T	T:T	T:T	-:-	-:-	-:-	-:-	T:T	-:-	-:-	-:-	T:T	-:-	-:-	-:-	-:-	-:-	-:-	T:T	T:T	-:-	-:-	-:-	-:-	-:-	T:T	-:-	-:-	-:-	T:T	-:-	-:-	-:-	-:-	-:-	-:-	-:-	-:-	-:-	-:-	-:-	-:-	-:-	T:T	T:T
Chr01	6582328	-:-	-:-	-:-	-:-	-:-	-:-	-:-	-:-	-:-	-:-	-:-	-:-	-:-	-:-	-:-	-:-	-:-	-:-	-:-	-:-	-:-	-:-	-:-	-:-	-:-	-:-	-:-	-:-	-:-	-:-	-:-	-:-	-:-	-:-	-:-	-:-	-:-	-:-	-:-	-:-	-:-	-:-	A:W	-:-	-:-	-:-	-:-	A:A
Chr01	6582333	-:-	-:-	-:-	G:G	-:-	G:G	-:-	-:-	G:G	G:G	G:G	-:-	-:-	-:-	G:G	-:-	-:-	-:-	-:-	-:-	-:-	G:G	G:G	-:-	-:-	-:-	-:-	-:-	G:G	G:G	-:-	-:-	-:-	-:-	G:G	-:-	-:-	-:-	-:-	G:G	G:G	-:-	G:G	-:-	-:-	-:-	G:G	G:G
Chr01	6582352	T:Y	-:-	-:-	T:Y	-:-	-:-	-:-	-:-	-:-	-:-	-:-	-:-	-:-	-:-	C:C	-:-	-:-	-:-	-:-	-:-	-:-	C:C	C:C	-:-	-:-	-:-	-:-	-:-	-:-	-:-	-:-	-:-	-:-	-:-	-:-	-:-	-:-	-:-	-:-	-:-	-:-	-:-	-:-	-:-	-:-	-:-	-:-	T:T
Chr01	6582386	-:-	-:-	-:-	G:K	G:G	G:G	G:G	-:-	G:G	-:-	-:-	-:-	-:-	-:-	-:-	-:-	-:-	-:-	-:-	-:-	-:-	-:-	-:-	-:-	-:-	-:-	-:-	-:-	-:-	-:-	-:-	-:-	-:-	-:-	-:-	-:-	-:-	-:-	-:-	-:-	-:-	-:-	T:K	-:-	-:-	-:-	G:G	G:G
Chr01	6582406	-:-	-:-	-:-	-:-	-:-	-:-	-:-	-:-	-:-	-:-	-:-	-:-	-:-	-:-	-:-	-:-	-:-	-:-	-:-	-:-	-:-	-:-	-:-	-:-	-:-	-:-	-:-	-:-	-:-	-:-	-:-	-:-	-:-	-:-	-:-	-:-	-:-	-:-	-:-	-:-	-:-	-:-	A:R	-:-	-:-	-:-	-:-	A:A
Chr01	6582465	-:-	-:-	-:-	-:-	-:-	-:-	-:-	-:-	-:-	-:-	-:-	-:-	-:-	-:-	-:-	-:-	-:-	-:-	-:-	-:-	-:-	-:-	-:-	-:-	-:-	-:-	-:-	-:-	-:-	-:-	-:-	-:-	-:-	-:-	T:T	-:-	-:-	-:-	-:-	-:-	-:-	-:-	-:-	-:-	-:-	-:-	-:-	C:C
Chr01	6582570	-:-	-:-	-:-	-:-	-:-	-:-	-:-	-:-	-:-	-:-	-:-	-:-	-:-	-:-	-:-	T:T	-:-	-:-	-:-	-:-	-:-	-:-	-:-	-:-	-:-	-:-	-:-	-:-	-:-	-:-	-:-	-:-	-:-	-:-	-:-	-:-	-:-	-:-	-:-	-:-	-:-	-:-	-:-	-:-	-:-	-:-	-:-	C:C
Chr01	6582696	-:-	-:-	-:-	C:Y	-:-	-:-	-:-	-:-	-:-	-:-	-:-	-:-	-:-	-:-	-:-	-:-	-:-	-:-	-:-	-:-	-:-	-:-	-:-	-:-	-:-	-:-	-:-	-:-	-:-	-:-	-:-	-:-	-:-	-:-	-:-	-:-	-:-	-:-	-:-	-:-	-:-	-:-	-:-	-:-	-:-	-:-	-:-	C:C
Chr01	6647390	-:-	-:-	-:-	-:-	-:-	-:-	-:-	-:-	-:-	-:-	-:-	-:-	-:-	-:-	-:-	-:-	-:-	-:-	-:-	-:-	-:-	-:-	-:-	-:-	-:-	-:-	-:-	-:-	-:-	-:-	-:-	-:-	-:-	-:-	-:-	-:-	-:-	-:-	-:-	-:-	-:-	-:-	-:-	-:-	-:-	G:S	-:-	G:G
Chr01	6647405	-:-	-:-	-:-	-:-	-:-	-:-	-:-	-:-	-:-	-:-	-:-	-:-	-:-	-:-	-:-	-:-	-:-	-:-	-:-	-:-	-:-	-:-	-:-	-:-	-:-	-:-	-:-	-:-	-:-	-:-	-:-	-:-	-:-	-:-	-:-	-:-	-:-	-:-	-:-	-:-	-:-	-:-	-:-	-:-	-:-	T:K	-:-	T:T
Chr01	6647438	-:-	-:-	-:-	-:-	-:-	-:-	-:-	-:-	-:-	-:-	-:-	-:-	-:-	-:-	-:-	-:-	-:-	-:-	-:-	-:-	-:-	-:-	-:-	-:-	-:-	-:-	-:-	-:-	-:-	-:-	-:-	-:-	-:-	-:-	-:-	-:-	-:-	-:-	-:-	-:-	-:-	-:-	-:-	-:-	-:-	T:W	-:-	T:T
Chr01	6647446	-:-	-:-	-:-	-:-	-:-	-:-	-:-	-:-	-:-	-:-	-:-	-:-	-:-	-:-	-:-	-:-	-:-	-:-	-:-	-:-	-:-	-:-	-:-	-:-	-:-	-:-	-:-	-:-	-:-	-:-	-:-	-:-	-:-	-:-	-:-	-:-	-:-	-:-	-:-	-:-	-:-	-:-	-:-	-:-	-:-	G:S	-:-	G:G
Chr01	6647533	-:-	-:-	-:-	-:-	-:-	-:-	-:-	-:-	-:-	-:-	-:-	-:-	-:-	-:-	-:-	-:-	-:-	-:-	-:-	-:-	-:-	-:-	-:-	-:-	-:-	-:-	-:-	-:-	-:-	-:-	-:-	-:-	G:G	-:-	-:-	-:-	-:-	-:-	-:-	-:-	-:-	-:-	-:-	-:-	-:-	-:-	-:-	C:C
Chr01	6647633	-:-	-:-	-:-	-:-	-:-	G:G	G:G	-:-	G:G	-:-	-:-	-:-	-:-	-:-	-:-	-:-	-:-	-:-	-:-	-:-	-:-	-:-	-:-	-:-	-:-	-:-	-:-	-:-	-:-	-:-	-:-	-:-	-:-	-:-	G:G	-:-	-:-	-:-	-:-	-:-	-:-	-:-	-:-	-:-	-:-	-:-	-:-	G:G
Chr01	6647721	-:-	-:-	-:-	-:-	-:-	-:-	-:-	-:-	-:-	-:-	-:-	-:-	-:-	-:-	-:-	-:-	-:-	-:-	-:-	-:-	-:-	-:-	-:-	-:-	-:-	-:-	-:-	-:-	-:-	-:-	-:-	-:-	-:-	C:Y	-:-	-:-	-:-	-:-	-:-	-:-	-:-	-:-	T:Y	-:-	-:-	-:-	-:-	T:T
Chr01	6647742	-:-	-:-	-:-	-:-	-:-	A:A	A:A	-:-	A:A	-:-	-:-	-:-	-:-	-:-	-:-	-:-	-:-	-:-	-:-	-:-	-:-	-:-	-:-	-:-	-:-	-:-	-:-	-:-	-:-	-:-	-:-	-:-	-:-	-:-	-:-	-:-	-:-	-:-	-:-	-:-	-:-	-:-	-:-	-:-	-:-	-:-	-:-	C:C
Chr01	6647749	-:-	-:-	-:-	-:-	-:-	-:-	-:-	-:-	-:-	-:-	-:-	-:-	-:-	-:-	-:-	-:-	-:-	-:-	-:-	-:-	-:-	-:-	-:-	-:-	-:-	-:-	-:-	-:-	-:-	-:-	-:-	-:-	-:-	A:W	-:-	-:-	-:-	-:-	-:-	-:-	-:-	-:-	T:W	-:-	-:-	-:-	-:-	T:T
Chr01	6647767	-:-	-:-	-:-	-:-	-:-	C:C	C:C	-:-	C:C	-:-	-:-	-:-	-:-	-:-	-:-	-:-	-:-	-:-	-:-	-:-	-:-	-:-	-:-	-:-	-:-	-:-	-:-	-:-	-:-	-:-	-:-	-:-	-:-	C:S	C:C	-:-	-:-	-:-	-:-	-:-	-:-	-:-	G:S	-:-	-:-	-:-	-:-	C:C
Chr01	6647768	-:-	-:-	-:-	-:-	-:-	-:-	C:C	-:-	-:-	-:-	-:-	-:-	-:-	-:-	-:-	-:-	-:-	-:-	-:-	-:-	-:-	-:-	-:-	-:-	-:-	-:-	-:-	-:-	-:-	-:-	-:-	-:-	-:-	-:-	C:C	-:-	-:-	-:-	-:-	-:-	-:-	-:-	T:Y	-:-	-:-	T:C	-:-	C:C
Chr01	6647774	-:-	-:-	-:-	-:-	-:-	T:T	T:T	-:-	T:T	-:-	-:-	-:-	-:-	-:-	-:-	-:-	-:-	-:-	-:-	-:-	-:-	-:-	-:-	-:-	-:-	-:-	-:-	-:-	-:-	-:-	-:-	-:-	-:-	-:-	-:-	-:-	-:-	-:-	-:-	-:-	-:-	-:-	-:-	-:-	-:-	-:-	-:-	C:C
Chr01	6647792	-:-	-:-	-:-	-:-	-:-	-:-	-:-	-:-	-:-	-:-	-:-	-:-	-:-	-:-	-:-	-:-	-:-	-:-	-:-	-:-	-:-	-:-	-:-	-:-	-:-	-:-	-:-	-:-	-:-	-:-	-:-	-:-	-:-	T:K	-:-	-:-	-:-	-:-	-:-	-:-	-:-	-:-	G:K	-:-	-:-	-:-	-:-	G:G
Chr01	6647806	-:-	-:-	-:-	-:-	-:-	T:T	T:T	-:-	-:-	-:-	-:-	-:-	-:-	-:-	-:-	-:-	-:-	-:-	-:-	-:-	-:-	-:-	-:-	-:-	-:-	-:-	-:-	-:-	-:-	-:-	-:-	-:-	-:-	-:-	-:-	-:-	-:-	-:-	-:-	-:-	-:-	-:-	-:-	-:-	-:-	-:-	-:-	C:C
Chr01	6647818	-:-	-:-	-:-	-:-	-:-	-:-	-:-	-:-	-:-	-:-	-:-	-:-	-:-	-:-	-:-	-:-	-:-	-:-	-:-	-:-	-:-	-:-	-:-	-:-	-:-	-:-	-:-	-:-	-:-	-:-	-:-	-:-	-:-	T:Y	-:-	-:-	-:-	-:-	-:-	-:-	-:-	-:-	-:-	-:-	-:-	-:-	-:-	C:C
Chr01	6647829	-:-	-:-	-:-	-:-	-:-	G:G	-:-	-:-	-:-	-:-	-:-	-:-	-:-	-:-	-:-	-:-	-:-	-:-	-:-	-:-	-:-	-:-	-:-	-:-	-:-	-:-	-:-	-:-	-:-	-:-	-:-	-:-	-:-	-:-	-:-	-:-	-:-	-:-	-:-	-:-	-:-	-:-	-:-	-:-	-:-	-:-	-:-	G:G
Chr01	6789748	-:-	-:-	-:-	-:-	-:-	-:-	-:-	-:-	C:C	-:-	-:-	-:-	-:-	-:-	-:-	-:-	-:-	-:-	-:-	-:-	-:-	-:-	-:-	-:-	-:-	-:-	-:-	-:-	-:-	-:-	-:-	-:-	-:-	-:-	-:-	-:-	-:-	-:-	-:-	-:-	-:-	-:-	-:-	-:-	-:-	-:-	-:-	A:A
Chr01	6789750	-:-	-:-	-:-	-:-	-:-	-:-	-:-	-:-	G:G	-:-	-:-	-:-	-:-	-:-	-:-	-:-	-:-	-:-	-:-	-:-	-:-	-:-	-:-	-:-	-:-	-:-	-:-	-:-	-:-	-:-	-:-	-:-	-:-	-:-	-:-	-:-	-:-	-:-	-:-	-:-	-:-	-:-	-:-	-:-	-:-	-:-	-:-	A:A
Chr01	6789763	-:-	-:-	-:-	-:-	-:-	-:-	-:-	-:-	-:-	-:-	-:-	-:-	-:-	-:-	-:-	-:-	-:-	-:-	-:-	-:-	-:-	-:-	-:-	-:-	-:-	-:-	-:-	-:-	-:-	-:-	-:-	-:-	G:G	G:S	-:-	-:-	-:-	-:-	-:-	-:-	-:-	G:G	-:-	-:-	-:-	-:-	-:-	C:C
Chr01	6789764	-:-	-:-	-:-	-:-	-:-	-:-	-:-	-:-	-:-	-:-	-:-	-:-	-:-	-:-	-:-	-:-	-:-	-:-	-:-	-:-	-:-	-:-	-:-	-:-	-:-	-:-	-:-	-:-	-:-	-:-	-:-	-:-	A:A	-:-	-:-	-:-	-:-	-:-	-:-	-:-	-:-	-:-	-:-	-:-	-:-	-:-	-:-	T:T
Chr01	6789797	-:-	-:-	-:-	-:-	-:-	-:-	-:-	-:-	-:-	-:-	-:-	-:-	-:-	-:-	-:-	-:-	-:-	-:-	-:-	-:-	-:-	-:-	-:-	-:-	-:-	-:-	-:-	-:-	-:-	-:-	-:-	-:-	T:T	-:-	-:-	-:-	-:-	-:-	-:-	-:-	-:-	-:-	-:-	-:-	-:-	-:-	-:-	C:C
Chr01	6789813	-:-	-:-	-:-	-:-	-:-	-:-	-:-	-:-	-:-	-:-	-:-	-:-	-:-	-:-	-:-	-:-	-:-	-:-	-:-	-:-	-:-	-:-	-:-	-:-	-:-	-:-	-:-	-:-	-:-	-:-	-:-	-:-	-:-	C:M	-:-	-:-	-:-	-:-	-:-	-:-	-:-	-:-	-:-	-:-	-:-	-:-	-:-	C:C
Chr01	6789818	-:-	-:-	-:-	-:-	-:-	-:-	-:-	-:-	-:-	-:-	-:-	-:-	-:-	-:-	-:-	-:-	-:-	-:-	-:-	C:C	-:-	-:-	-:-	-:-	-:-	-:-	-:-	-:-	-:-	-:-	-:-	-:-	-:-	-:-	-:-	-:-	-:-	-:-	-:-	-:-	-:-	-:-	-:-	-:-	-:-	-:-	-:-	T:T
Chr01	6789823	-:-	-:-	-:-	-:-	-:-	-:-	-:-	-:-	-:-	-:-	-:-	-:-	-:-	-:-	-:-	-:-	-:-	-:-	-:-	-:-	-:-	-:-	-:-	-:-	-:-	-:-	-:-	-:-	-:-	-:-	-:-	-:-	-:-	C:M	-:-	-:-	-:-	-:-	-:-	-:-	-:-	-:-	-:-	-:-	-:-	-:-	-:-	A:A
Chr01	6790008	-:-	-:-	-:-	-:-	-:-	-:-	T:W	-:-	T:W	-:-	-:-	-:-	-:-	-:-	-:-	-:-	-:-	-:-	-:-	-:-	-:-	-:-	-:-	-:-	-:-	-:-	-:-	-:-	-:-	-:-	-:-	-:-	-:-	-:-	-:-	-:-	-:-	-:-	-:-	-:-	-:-	-:-	-:-	-:-	-:-	-:-	-:-	T:T
Chr01	6790049	-:-	-:-	-:-	-:-	-:-	-:-	-:-	-:-	C:C	-:-	-:-	-:-	-:-	-:-	-:-	-:-	-:-	-:-	-:-	-:-	-:-	-:-	-:-	-:-	-:-	-:-	-:-	-:-	-:-	-:-	-:-	-:-	-:-	-:-	-:-	-:-	-:-	-:-	-:-	-:-	-:-	-:-	-:-	-:-	-:-	-:-	-:-	G:G
Chr01	7206123	-:-	G:G	-:-	-:-	-:-	-:-	-:-	-:-	-:-	-:-	-:-	-:-	-:-	-:-	G:G	-:-	-:-	-:-	-:-	-:-	-:-	-:-	-:-	-:-	-:-	-:-	-:-	-:-	-:-	-:-	-:-	-:-	-:-	-:-	-:-	-:-	-:-	-:-	-:-	-:-	-:-	-:-	-:-	-:-	-:-	-:-	-:-	A:A
Chr01	7206128	-:-	G:G	G:G	-:-	-:-	G:G	G:G	-:-	G:G	G:G	-:-	-:-	G:G	-:-	G:G	G:G	G:G	-:-	-:-	G:G	-:-	-:-	-:-	G:G	G:G	-:-	-:-	-:-	G:G	-:-	G:G	G:G	-:-	-:-	-:-	-:-	-:-	-:-	-:-	G:G	G:G	-:-	G:G	G:G	G:G	G:G	-:-	G:G
Chr01	7206145	-:-	C:C	-:-	-:-	-:-	C:C	C:C	-:-	C:C	-:-	-:-	-:-	-:-	-:-	-:-	-:-	-:-	-:-	-:-	-:-	-:-	-:-	C:C	-:-	-:-	-:-	-:-	-:-	-:-	-:-	-:-	-:-	-:-	-:-	C:C	-:-	-:-	-:-	-:-	-:-	-:-	-:-	-:-	-:-	-:-	-:-	-:-	C:C
Chr01	7206173	-:-	-:-	-:-	-:-	-:-	-:-	-:-	-:-	-:-	-:-	-:-	-:-	-:-	-:-	-:-	-:-	-:-	-:-	-:-	-:-	-:-	-:-	-:-	-:-	-:-	-:-	-:-	-:-	-:-	-:-	-:-	-:-	-:-	A:R	-:-	-:-	-:-	-:-	-:-	-:-	-:-	-:-	-:-	-:-	-:-	-:-	-:-	A:A
Chr01	7206198	-:-	-:-	-:-	-:-	-:-	-:-	-:-	-:-	-:-	-:-	-:-	-:-	-:-	-:-	-:-	-:-	-:-	-:-	-:-	-:-	-:-	-:-	-:-	-:-	-:-	-:-	-:-	-:-	-:-	-:-	-:-	A:A	-:-	-:-	-:-	-:-	-:-	-:-	-:-	-:-	-:-	-:-	-:-	-:-	-:-	-:-	-:-	C:C
Chr01	7206206	-:-	-:-	-:-	-:-	-:-	-:-	-:-	-:-	-:-	-:-	-:-	-:-	-:-	-:-	-:-	-:-	-:-	-:-	-:-	-:-	-:-	-:-	-:-	-:-	-:-	-:-	-:-	-:-	-:-	-:-	-:-	-:-	-:-	-:-	-:-	-:-	-:-	-:-	-:-	-:-	-:-	-:-	-:-	-:-	-:-	T:K	-:-	T:T
Chr01	7206231	-:-	-:-	-:-	-:-	A:A	-:-	-:-	-:-	-:-	-:-	-:-	-:-	-:-	-:-	-:-	-:-	-:-	-:-	-:-	-:-	-:-	-:-	-:-	-:-	-:-	-:-	-:-	-:-	-:-	-:-	-:-	-:-	-:-	-:-	-:-	-:-	-:-	-:-	-:-	-:-	-:-	-:-	-:-	-:-	-:-	-:-	-:-	G:G
Chr01	7206254	-:-	-:-	-:-	-:-	-:-	-:-	C:C	-:-	C:C	-:-	-:-	-:-	-:-	-:-	-:-	-:-	-:-	-:-	-:-	-:-	-:-	-:-	-:-	-:-	-:-	-:-	-:-	-:-	-:-	-:-	-:-	-:-	-:-	-:-	-:-	-:-	-:-	-:-	-:-	-:-	-:-	-:-	-:-	-:-	-:-	-:-	-:-	C:C
Chr01	7206256	-:-	-:-	-:-	-:-	-:-	-:-	T:T	-:-	T:T	-:-	-:-	-:-	-:-	-:-	-:-	-:-	-:-	-:-	-:-	-:-	-:-	-:-	-:-	-:-	-:-	-:-	-:-	-:-	-:-	-:-	-:-	T:T	-:-	-:-	-:-	-:-	-:-	-:-	-:-	-:-	-:-	-:-	-:-	-:-	-:-	-:-	-:-	T:T
Chr01	7206258	-:-	-:-	-:-	-:-	-:-	-:-	C:C	-:-	-:-	-:-	-:-	-:-	-:-	-:-	-:-	-:-	-:-	-:-	-:-	-:-	-:-	-:-	-:-	-:-	-:-	-:-	-:-	-:-	-:-	-:-	-:-	-:-	-:-	-:-	-:-	-:-	-:-	-:-	-:-	-:-	-:-	-:-	-:-	-:-	-:-	-:-	-:-	T:T
Chr01	7206298	-:-	-:-	-:-	-:-	-:-	-:-	-:-	-:-	-:-	-:-	-:-	-:-	-:-	-:-	-:-	-:-	-:-	-:-	-:-	-:-	-:-	-:-	-:-	-:-	-:-	-:-	-:-	-:-	-:-	-:-	-:-	A:A	-:-	-:-	A:A	-:-	-:-	-:-	-:-	-:-	-:-	-:-	-:-	-:-	-:-	-:-	-:-	T:T
Chr01	7206323	-:-	-:-	-:-	-:-	-:-	-:-	-:-	-:-	A:A	-:-	-:-	-:-	-:-	-:-	-:-	-:-	-:-	-:-	-:-	-:-	-:-	-:-	-:-	-:-	-:-	-:-	-:-	-:-	-:-	-:-	-:-	-:-	-:-	-:-	A:A	-:-	-:-	-:-	-:-	-:-	-:-	-:-	-:-	-:-	-:-	-:-	-:-	T:T
Chr01	7206404	-:-	G:G	-:-	-:-	-:-	-:-	-:-	-:-	-:-	-:-	-:-	A:R	-:-	G:G	G:G	-:-	-:-	-:-	-:-	-:-	-:-	G:G	G:G	-:-	-:-	-:-	-:-	-:-	-:-	-:-	-:-	-:-	-:-	-:-	-:-	-:-	-:-	-:-	-:-	-:-	-:-	-:-	-:-	-:-	-:-	-:-	-:-	A:A
Chr01	7206437	-:-	-:-	-:-	-:-	-:-	-:-	-:-	-:-	-:-	-:-	-:-	T:K	-:-	-:-	-:-	-:-	-:-	-:-	-:-	G:G	-:-	-:-	-:-	-:-	-:-	-:-	-:-	-:-	-:-	-:-	-:-	-:-	-:-	-:-	-:-	-:-	-:-	-:-	-:-	G:G	G:G	-:-	-:-	-:-	-:-	-:-	-:-	T:T
Chr01	7206504	T:Y	C:C	-:-	-:-	-:-	-:-	-:-	-:-	-:-	-:-	-:-	-:-	-:-	-:-	C:C	-:-	-:-	-:-	-:-	-:-	-:-	-:-	-:-	-:-	-:-	-:-	-:-	-:-	-:-	-:-	-:-	-:-	-:-	-:-	-:-	-:-	-:-	-:-	-:-	-:-	-:-	-:-	-:-	-:-	-:-	-:-	-:-	T:T
Chr01	7206512	A:R	G:G	-:-	-:-	-:-	-:-	-:-	-:-	-:-	-:-	-:-	-:-	-:-	-:-	G:G	-:-	-:-	-:-	-:-	-:-	-:-	-:-	-:-	-:-	-:-	-:-	-:-	-:-	-:-	-:-	-:-	-:-	-:-	A:R	-:-	-:-	-:-	-:-	-:-	-:-	-:-	-:-	-:-	-:-	-:-	-:-	-:-	C:C
Chr01	7206525	A:M	C:C	-:-	-:-	C:C	C:C	-:-	-:-	-:-	-:-	-:-	-:-	-:-	-:-	-:-	-:-	-:-	-:-	-:-	-:-	-:-	-:-	-:-	-:-	-:-	-:-	-:-	-:-	-:-	-:-	-:-	C:C	-:-	-:-	-:-	-:-	-:-	-:-	-:-	-:-	-:-	-:-	-:-	-:-	-:-	-:-	-:-	T:T
Chr01	7206556	-:-	-:-	-:-	-:-	-:-	-:-	-:-	-:-	-:-	-:-	-:-	-:-	-:-	-:-	-:-	-:-	-:-	-:-	-:-	-:-	-:-	-:-	-:-	-:-	-:-	-:-	-:-	-:-	-:-	-:-	-:-	G:G	-:-	-:-	-:-	-:-	-:-	-:-	-:-	-:-	-:-	-:-	-:-	-:-	-:-	-:-	-:-	T:T
Chr01	7206563	-:-	-:-	-:-	-:-	-:-	-:-	-:-	-:-	-:-	-:-	-:-	G:K	-:-	-:-	-:-	-:-	-:-	-:-	-:-	-:-	-:-	-:-	-:-	-:-	-:-	-:-	-:-	-:-	-:-	-:-	-:-	-:-	-:-	-:-	-:-	-:-	-:-	-:-	-:-	-:-	-:-	-:-	-:-	-:-	-:-	-:-	-:-	G:G
Chr01	7206581	G:S	-:-	-:-	-:-	-:-	-:-	-:-	-:-	-:-	-:-	-:-	-:-	-:-	-:-	-:-	-:-	-:-	-:-	-:-	-:-	-:-	-:-	-:-	-:-	-:-	-:-	-:-	-:-	-:-	-:-	-:-	-:-	-:-	-:-	-:-	-:-	-:-	-:-	-:-	-:-	-:-	-:-	-:-	-:-	-:-	-:-	-:-	-:-
Chr01	7206595	A:R	G:G	-:-	-:-	-:-	-:-	-:-	-:-	-:-	-:-	-:-	A:R	-:-	-:-	-:-	-:-	-:-	-:-	-:-	-:-	-:-	-:-	-:-	-:-	-:-	-:-	-:-	-:-	-:-	-:-	-:-	-:-	-:-	A:R	-:-	-:-	-:-	-:-	-:-	-:-	-:-	-:-	-:-	-:-	-:-	-:-	-:-	-:-
Chr01	7206607	A:G	-:-	-:-	-:-	-:-	-:-	-:-	-:-	-:-	-:-	-:-	-:-	-:-	-:-	-:-	-:-	-:-	-:-	-:-	-:-	-:-	-:-	-:-	-:-	-:-	-:-	-:-	-:-	-:-	-:-	-:-	-:-	-:-	-:-	-:-	-:-	-:-	-:-	-:-	-:-	-:-	-:-	-:-	-:-	-:-	-:-	-:-	-:-
Chr01	7206668	-:-	-:-	-:-	C:Y	-:-	-:-	-:-	-:-	-:-	-:-	-:-	-:-	-:-	-:-	-:-	-:-	C:Y	-:-	-:-	-:-	-:-	-:-	-:-	-:-	-:-	-:-	-:-	-:-	-:-	-:-	-:-	-:-	-:-	-:-	-:-	-:-	-:-	-:-	-:-	-:-	-:-	-:-	C:Y	-:-	-:-	-:-	-:-	-:-
Chr01	7206732	-:-	-:-	-:-	G:R	-:-	-:-	-:-	-:-	-:-	-:-	-:-	-:-	-:-	-:-	-:-	-:-	-:-	-:-	-:-	-:-	-:-	-:-	-:-	-:-	-:-	-:-	-:-	-:-	-:-	-:-	-:-	-:-	-:-	-:-	-:-	-:-	-:-	-:-	-:-	-:-	-:-	-:-	-:-	-:-	-:-	-:-	-:-	-:-
Chr01	7206742	-:-	-:-	-:-	-:-	-:-	-:-	-:-	-:-	-:-	-:-	-:-	T:K	-:-	-:-	-:-	-:-	-:-	-:-	-:-	-:-	-:-	-:-	-:-	-:-	-:-	-:-	-:-	-:-	-:-	-:-	-:-	-:-	-:-	-:-	-:-	-:-	-:-	-:-	-:-	-:-	-:-	-:-	-:-	-:-	-:-	-:-	-:-	-:-
Chr01	7206743	-:-	-:-	-:-	-:-	-:-	-:-	-:-	-:-	-:-	-:-	-:-	-:-	-:-	-:-	-:-	-:-	-:-	-:-	-:-	-:-	-:-	-:-	-:-	-:-	-:-	-:-	-:-	-:-	-:-	-:-	-:-	-:-	-:-	-:-	-:-	-:-	-:-	-:-	A:R	-:-	-:-	-:-	-:-	-:-	-:-	-:-	-:-	-:-
Chr01	7298384	-:-	-:-	-:-	-:-	-:-	-:-	-:-	-:-	-:-	T:W	-:-	-:-	-:-	-:-	-:-	-:-	-:-	-:-	-:-	-:-	-:-	-:-	-:-	-:-	T:W	T:W	-:-	-:-	-:-	T:W	-:-	-:-	-:-	-:-	-:-	-:-	-:-	-:-	-:-	-:-	-:-	-:-	T:W	T:W	-:-	-:-	-:-	-:-
Chr01	7298404	-:-	-:-	-:-	-:-	-:-	-:-	-:-	-:-	-:-	-:-	-:-	-:-	-:-	-:-	-:-	-:-	-:-	-:-	-:-	-:-	-:-	-:-	-:-	-:-	-:-	-:-	-:-	-:-	-:-	-:-	G:S	-:-	-:-	-:-	-:-	-:-	-:-	-:-	-:-	-:-	-:-	-:-	-:-	-:-	-:-	-:-	-:-	-:-
Chr01	7298466	-:-	-:-	-:-	-:-	-:-	-:-	-:-	-:-	-:-	-:-	-:-	-:-	-:-	-:-	-:-	-:-	-:-	-:-	-:-	-:-	-:-	-:-	-:-	-:-	-:-	-:-	-:-	-:-	-:-	-:-	-:-	-:-	-:-	-:-	-:-	-:-	-:-	-:-	-:-	-:-	-:-	-:-	G:K	-:-	-:-	-:-	-:-	-:-
Chr01	7298470	-:-	-:-	A:W	-:-	-:-	-:-	-:-	-:-	-:-	-:-	-:-	-:-	-:-	-:-	-:-	-:-	-:-	-:-	-:-	-:-	T:W	-:-	-:-	-:-	A:W	-:-	-:-	-:-	-:-	A:W	-:-	-:-	-:-	-:-	-:-	-:-	-:-	-:-	-:-	-:-	-:-	-:-	-:-	-:-	-:-	-:-	-:-	-:-
Chr01	7298474	-:-	-:-	-:-	-:-	-:-	-:-	-:-	-:-	-:-	C:Y	-:-	-:-	-:-	-:-	-:-	-:-	-:-	-:-	-:-	-:-	-:-	-:-	-:-	-:-	-:-	-:-	-:-	-:-	-:-	-:-	-:-	-:-	-:-	-:-	-:-	-:-	-:-	-:-	-:-	-:-	-:-	-:-	-:-	-:-	-:-	-:-	C:Y	-:-
Chr01	7298484	-:-	-:-	A:R	-:-	-:-	-:-	-:-	-:-	-:-	A:R	-:-	-:-	-:-	-:-	-:-	-:-	A:R	-:-	-:-	-:-	-:-	-:-	-:-	-:-	-:-	-:-	-:-	-:-	-:-	A:R	-:-	-:-	-:-	-:-	-:-	-:-	-:-	-:-	-:-	-:-	-:-	-:-	A:R	A:R	-:-	-:-	A:R	-:-
Chr01	7298711	-:-	-:-	G:R	-:-	-:-	-:-	-:-	-:-	-:-	G:R	-:-	-:-	-:-	-:-	-:-	-:-	G:R	-:-	-:-	-:-	-:-	-:-	-:-	-:-	G:R	-:-	-:-	-:-	-:-	G:R	G:R	-:-	-:-	-:-	-:-	-:-	-:-	-:-	-:-	-:-	-:-	-:-	-:-	-:-	-:-	-:-	G:R	-:-
Chr01	7298789	-:-	-:-	-:-	-:-	-:-	-:-	-:-	-:-	-:-	-:-	-:-	-:-	-:-	-:-	-:-	-:-	T:K	-:-	-:-	-:-	-:-	-:-	-:-	-:-	-:-	-:-	-:-	-:-	-:-	-:-	-:-	-:-	-:-	-:-	-:-	-:-	-:-	-:-	-:-	-:-	-:-	-:-	-:-	-:-	-:-	-:-	-:-	-:-
Chr01	7298815	-:-	-:-	-:-	-:-	-:-	-:-	-:-	-:-	-:-	C:Y	-:-	-:-	-:-	-:-	-:-	-:-	-:-	-:-	-:-	-:-	-:-	-:-	-:-	-:-	-:-	-:-	-:-	-:-	-:-	-:-	-:-	-:-	-:-	-:-	-:-	-:-	-:-	-:-	-:-	-:-	-:-	-:-	-:-	-:-	-:-	-:-	-:-	-:-
Chr01	7298817	-:-	-:-	-:-	-:-	-:-	-:-	-:-	-:-	-:-	A:M	-:-	-:-	-:-	-:-	-:-	-:-	A:M	-:-	-:-	-:-	-:-	-:-	-:-	-:-	-:-	-:-	-:-	-:-	-:-	A:C	A:M	A:M	-:-	-:-	-:-	-:-	-:-	-:-	-:-	-:-	-:-	-:-	A:M	-:-	-:-	-:-	-:-	-:-
Note: Format:Sanger Genotype:SOAPSNP Genotype
[truncated: 7 more columns]

## Sheet: sanger.genotype
Chr	Pos	Pyc_br1	Pyc_br2	Pyc_br3	Pyc_br4	Pyc_co1	Pyc_co2	Pyc_co3	Pyc_co4	Pyc_co5	Pyc_co6	Pyc_py1	Pyc_py11	Pyc_py12	Pyc_py13	Pyc_py14	Pyc_py15	Pyc_py17	Pyc_py2	Pyc_py3	Pyc_py4	Pyc_py5	Pyc_py6	Pyc_py8	Pyc_py9	Pyc_si1	Pyc_si3	Pyc_si4	Pyc_us1	Pyc_us2	Pyc_us3	Pyc_us5	Pyw_ar1	Pyw_be2	Pyw_be3	Pyw_ca1	Pyw_cau2	Pyw_co1	Pyw_ho1	Pyw_ho2	Pyw_ni1	Pyw_pa1	Pyw_pa2	Pyw_pa3	Pyw_ph2	Pyw_ph3	Pyw_ps1	Pyw_py1	Pyw_se1
Chr01	1466389	A:A	-:-	-:-	-:-	-:-	-:-	-:-	-:-	-:-	-:-	A:A	A:A	A:A	-:-	A:A	-:-	-:-	A:A	-:-	-:-	-:-	-:-	-:-	-:-	-:-	-:-	-:-	-:-	-:-	-:-	-:-	-:-	-:-	A:A	A:A	-:-	-:-	-:-	-:-	-:-	-:-	-:-	-:-	A:A	-:-	-:-	-:-	A:R
Chr01	1466443	-:-	-:-	-:-	-:-	-:-	-:-	-:-	-:-	-:-	-:-	T:T	T:T	T:T	-:-	-:-	-:-	-:-	T:T	-:-	-:-	-:-	-:-	-:-	-:-	-:-	-:-	-:-	T:T	-:-	-:-	-:-	-:-	-:-	T:T	T:K	-:-	-:-	-:-	-:-	-:-	-:-	-:-	-:-	T:T	-:-	-:-	-:-	-:-
Chr01	1466446	-:-	-:-	-:-	-:-	-:-	-:-	-:-	-:-	-:-	-:-	A:A	A:A	A:A	-:-	-:-	-:-	-:-	A:A	-:-	-:-	-:-	-:-	-:-	-:-	-:-	-:-	-:-	A:A	-:-	-:-	-:-	-:-	-:-	A:A	A:W	-:-	-:-	-:-	-:-	-:-	-:-	-:-	-:-	A:A	-:-	-:-	-:-	-:-
Chr01	1466457	C:C	-:-	-:-	-:-	-:-	-:-	-:-	-:-	-:-	-:-	C:C	C:C	C:C	-:-	C:C	-:-	-:-	C:C	-:-	-:-	-:-	-:-	-:-	-:-	-:-	-:-	-:-	C:C	-:-	-:-	-:-	-:-	-:-	C:C	-:-	-:-	-:-	-:-	-:-	-:-	-:-	-:-	-:-	C:C	-:-	-:-	-:-	G:S
Chr01	1466547	G:G	-:-	-:-	-:-	-:-	-:-	-:-	-:-	-:-	-:-	G:G	G:G	G:G	-:-	G:G	-:-	-:-	G:G	-:-	-:-	-:-	-:-	-:-	-:-	-:-	-:-	-:-	G:G	-:-	-:-	-:-	-:-	-:-	G:G	G:G	-:-	-:-	-:-	-:-	-:-	-:-	-:-	-:-	G:G	-:-	-:-	-:-	G:R
Chr01	1466554	-:-	-:-	-:-	-:-	-:-	-:-	-:-	-:-	-:-	-:-	G:G	G:G	G:G	-:-	G:G	-:-	-:-	G:G	-:-	-:-	-:-	-:-	-:-	-:-	-:-	-:-	-:-	G:G	-:-	-:-	-:-	-:-	-:-	G:G	G:G	-:-	-:-	-:-	-:-	-:-	-:-	-:-	-:-	G:G	-:-	-:-	-:-	A:R
Chr01	1466595	-:-	-:-	-:-	-:-	-:-	-:-	-:-	-:-	-:-	-:-	A:A	A:A	A:A	-:-	A:A	-:-	-:-	A:A	-:-	-:-	-:-	-:-	-:-	-:-	-:-	-:-	-:-	A:A	-:-	-:-	-:-	-:-	-:-	-:-	G:A	-:-	-:-	-:-	-:-	-:-	-:-	-:-	-:-	A:A	-:-	-:-	-:-	G:G
Chr01	1466715	T:T	-:-	-:-	-:-	-:-	-:-	-:-	-:-	-:-	T:T	T:T	T:T	T:T	-:-	T:T	-:-	-:-	T:T	-:-	-:-	-:-	-:-	-:-	-:-	-:-	-:-	-:-	T:W	T:W	-:-	T:T	-:-	-:-	T:T	A:T	-:-	-:-	-:-	-:-	T:T	T:T	-:-	-:-	T:T	-:-	-:-	-:-	T:T
Chr01	1466735	C:C	-:-	-:-	-:-	-:-	-:-	-:-	-:-	-:-	C:C	C:C	C:C	C:C	-:-	C:C	-:-	-:-	C:C	-:-	C:C	-:-	-:-	-:-	-:-	-:-	-:-	C:C	C:C	C:C	-:-	C:C	C:C	-:-	C:C	C:C	-:-	-:-	-:-	-:-	C:C	C:C	-:-	-:-	C:C	-:-	-:-	-:-	C:Y
Chr01	1466756	T:T	-:-	-:-	-:-	-:-	-:-	-:-	-:-	-:-	T:T	T:T	T:T	T:T	-:-	T:T	-:-	-:-	T:T	-:-	T:T	-:-	-:-	-:-	-:-	-:-	-:-	T:T	T:T	T:T	-:-	T:T	T:T	-:-	T:T	T:Y	-:-	-:-	-:-	-:-	T:T	T:T	-:-	-:-	T:T	-:-	-:-	-:-	T:T
Chr01	1466771	-:-	-:-	-:-	-:-	-:-	-:-	-:-	-:-	-:-	-:-	T:T	-:-	T:T	-:-	T:T	-:-	-:-	T:T	-:-	-:-	-:-	-:-	-:-	-:-	-:-	-:-	C:C	-:-	T:T	-:-	-:-	C:C	-:-	C:C	-:-	-:-	-:-	-:-	-:-	-:-	-:-	-:-	-:-	T:T	-:-	-:-	-:-	-:-
Chr01	1466780	T:T	-:-	-:-	-:-	-:-	-:-	-:-	-:-	-:-	-:-	T:T	T:T	T:T	-:-	T:T	-:-	-:-	T:T	-:-	T:T	-:-	-:-	-:-	-:-	-:-	-:-	T:Y	-:-	T:T	-:-	-:-	-:-	-:-	C:C	-:-	-:-	-:-	-:-	-:-	-:-	T:Y	-:-	-:-	T:T	-:-	-:-	-:-	-:-
Chr01	1466788	C:C	-:-	-:-	-:-	-:-	-:-	-:-	-:-	-:-	C:C	C:C	C:C	C:C	-:-	C:C	-:-	-:-	C:C	-:-	C:C	-:-	-:-	-:-	-:-	-:-	-:-	C:C	C:C	C:C	-:-	-:-	C:C	-:-	-:-	-:-	-:-	-:-	-:-	-:-	C:C	C:C	-:-	-:-	C:C	-:-	-:-	-:-	T:Y
Chr01	1466820	-:-	-:-	-:-	-:-	-:-	-:-	-:-	-:-	-:-	-:-	-:-	A:A	A:A	-:-	A:A	-:-	-:-	A:A	-:-	-:-	-:-	-:-	-:-	-:-	-:-	-:-	-:-	-:-	A:A	-:-	-:-	-:-	-:-	-:-	G:R	-:-	-:-	-:-	-:-	A:A	A:R	-:-	-:-	A:A	-:-	-:-	-:-	-:-
Chr01	1466830	A:A	-:-	-:-	-:-	-:-	-:-	-:-	-:-	-:-	A:A	A:A	A:A	A:A	-:-	A:A	-:-	-:-	A:A	-:-	A:A	-:-	-:-	-:-	-:-	-:-	-:-	A:A	A:A	A:A	-:-	A:A	A:A	-:-	A:A	A:A	-:-	-:-	-:-	-:-	A:A	A:A	-:-	-:-	A:A	-:-	-:-	-:-	A:R
Chr01	1466855	-:-	-:-	-:-	-:-	-:-	-:-	-:-	-:-	-:-	-:-	-:-	-:-	-:-	-:-	G:G	-:-	-:-	G:R	-:-	G:G	-:-	-:-	-:-	-:-	-:-	-:-	-:-	G:G	G:G	-:-	-:-	-:-	-:-	-:-	-:-	-:-	-:-	-:-	-:-	G:R	-:-	-:-	-:-	-:-	-:-	-:-	-:-	G:G
Chr01	1466878	-:-	-:-	-:-	-:-	-:-	-:-	-:-	-:-	-:-	-:-	-:-	-:-	-:-	-:-	-:-	-:-	-:-	-:-	-:-	-:-	-:-	-:-	-:-	-:-	-:-	-:-	-:-	-:-	-:-	-:-	-:-	-:-	-:-	-:-	-:-	-:-	-:-	-:-	-:-	-:-	-:-	-:-	-:-	-:-	-:-	-:-	-:-	T:T
Chr01	1466884	-:-	-:-	-:-	-:-	-:-	-:-	-:-	-:-	-:-	-:-	-:-	-:-	-:-	-:-	-:-	-:-	-:-	-:-	-:-	-:-	-:-	-:-	-:-	-:-	-:-	-:-	-:-	-:-	-:-	-:-	-:-	-:-	-:-	-:-	-:-	-:-	-:-	-:-	-:-	-:-	-:-	-:-	-:-	-:-	-:-	-:-	-:-	-:-
Chr01	1787385	A:A	-:-	-:-	A:A	A:A	A:A	A:A	-:-	A:A	A:A	A:A	-:-	-:-	A:A	-:-	A:A	A:A	A:A	A:A	-:-	A:A	-:-	-:-	A:A	-:-	A:A	A:W	-:-	-:-	A:A	A:A	A:A	-:-	A:A	-:-	A:A	-:-	-:-	A:A	-:-	-:-	-:-	-:-	-:-	A:A	-:-	-:-	A:A
Chr01	1787396	-:-	-:-	-:-	G:G	G:G	G:G	G:G	-:-	G:G	G:G	G:G	-:-	-:-	G:G	-:-	G:G	G:G	G:G	G:G	-:-	G:G	-:-	-:-	G:G	-:-	G:G	G:G	-:-	-:-	G:K	G:G	G:G	-:-	G:G	-:-	G:G	-:-	-:-	G:G	-:-	-:-	-:-	-:-	-:-	G:G	-:-	-:-	G:G
Chr01	1787436	-:-	-:-	-:-	-:-	T:T	-:-	-:-	-:-	-:-	-:-	T:T	-:-	-:-	T:T	-:-	T:T	T:W	-:-	-:-	-:-	-:-	-:-	-:-	-:-	-:-	-:-	-:-	-:-	-:-	-:-	-:-	-:-	-:-	A:A	-:-	-:-	-:-	-:-	T:T	-:-	-:-	-:-	-:-	-:-	-:-	-:-	-:-	-:-
Chr01	1787488	-:-	-:-	-:-	A:A	A:A	-:-	-:-	-:-	-:-	-:-	A:A	-:-	-:-	A:A	-:-	-:-	A:R	A:A	A:A	-:-	A:R	-:-	-:-	A:A	-:-	-:-	-:-	-:-	-:-	A:A	A:A	A:A	-:-	-:-	-:-	A:A	-:-	-:-	A:A	-:-	-:-	-:-	-:-	-:-	A:A	-:-	-:-	A:A
Chr01	1787521	-:-	-:-	-:-	-:-	T:W	T:T	T:W	-:-	-:-	T:W	-:-	-:-	-:-	T:W	-:-	-:-	-:-	T:T	T:T	-:-	-:-	-:-	-:-	T:T	-:-	T:W	-:-	-:-	-:-	T:T	-:-	T:T	-:-	T:T	-:-	T:T	-:-	-:-	-:-	-:-	-:-	-:-	-:-	-:-	-:-	-:-	-:-	T:T
Chr01	1787530	-:-	-:-	-:-	-:-	G:G	G:G	G:G	-:-	G:G	G:G	-:-	-:-	-:-	G:G	-:-	A:A	A:G	-:-	-:-	-:-	-:-	-:-	-:-	G:G	-:-	-:-	-:-	-:-	-:-	A:R	-:-	G:G	-:-	G:G	-:-	G:G	-:-	-:-	-:-	-:-	-:-	-:-	-:-	-:-	G:G	-:-	-:-	G:G
Chr01	1787540	-:-	-:-	-:-	-:-	C:C	C:C	C:C	-:-	-:-	C:C	C:C	-:-	-:-	A:M	-:-	C:C	C:C	-:-	-:-	-:-	C:C	-:-	-:-	-:-	-:-	C:C	C:C	-:-	-:-	C:C	-:-	C:C	-:-	C:C	-:-	C:C	-:-	-:-	-:-	-:-	-:-	-:-	-:-	-:-	-:-	-:-	-:-	-:-
Chr01	1787555	-:-	-:-	-:-	A:R	-:-	-:-	A:R	-:-	-:-	A:R	A:R	-:-	-:-	A:R	-:-	-:-	-:-	-:-	A:A	-:-	A:R	-:-	-:-	-:-	-:-	A:R	-:-	-:-	-:-	A:A	-:-	-:-	-:-	A:A	-:-	A:R	-:-	-:-	-:-	-:-	-:-	-:-	-:-	-:-	A:R	-:-	-:-	-:-
Chr01	1787557	A:R	-:-	-:-	A:A	A:A	A:A	A:A	-:-	A:A	A:A	A:A	-:-	-:-	A:A	-:-	A:A	A:A	A:A	A:A	-:-	A:A	-:-	-:-	A:A	-:-	A:A	A:A	-:-	-:-	A:R	A:A	A:A	-:-	A:A	-:-	A:A	-:-	-:-	A:A	-:-	-:-	-:-	-:-	-:-	A:A	-:-	-:-	A:A
Chr01	1787567	G:S	-:-	-:-	G:S	-:-	-:-	G:S	-:-	G:S	G:S	G:S	-:-	-:-	G:S	-:-	-:-	G:S	-:-	-:-	-:-	G:S	-:-	-:-	-:-	-:-	G:S	-:-	-:-	-:-	G:G	-:-	G:S	-:-	G:G	-:-	G:S	-:-	-:-	-:-	-:-	-:-	-:-	-:-	-:-	G:S	-:-	-:-	-:-
Chr01	1787579	T:K	-:-	-:-	T:K	-:-	T:K	T:K	-:-	-:-	T:K	T:K	-:-	-:-	-:-	-:-	T:T	-:-	-:-	-:-	-:-	T:K	-:-	-:-	-:-	-:-	T:K	-:-	-:-	-:-	T:T	-:-	-:-	-:-	-:-	-:-	T:K	-:-	-:-	T:T	-:-	-:-	-:-	-:-	-:-	T:K	-:-	-:-	T:T
Chr01	1787582	-:-	-:-	-:-	-:-	-:-	-:-	-:-	-:-	-:-	-:-	C:Y	-:-	-:-	-:-	-:-	C:C	-:-	C:C	-:-	-:-	C:Y	-:-	-:-	-:-	-:-	-:-	-:-	-:-	-:-	C:C	-:-	-:-	-:-	C:C	-:-	T:T	-:-	-:-	C:C	-:-	-:-	-:-	-:-	-:-	-:-	-:-	-:-	C:C
Chr01	1787593	-:-	-:-	-:-	A:W	-:-	A:A	-:-	-:-	-:-	A:W	A:W	-:-	-:-	A:A	-:-	A:A	-:-	A:W	A:W	-:-	-:-	-:-	-:-	-:-	-:-	A:W	-:-	-:-	-:-	A:A	A:A	-:-	-:-	A:A	-:-	A:W	-:-	-:-	A:A	-:-	-:-	-:-	-:-	-:-	-:-	-:-	-:-	A:A
Chr01	1787609	T:T	-:-	-:-	-:-	T:T	T:T	T:T	-:-	-:-	T:T	-:-	-:-	-:-	T:T	-:-	T:T	T:T	T:Y	-:-	-:-	T:T	-:-	-:-	-:-	-:-	-:-	-:-	-:-	-:-	T:T	T:T	-:-	-:-	T:T	-:-	T:Y	-:-	-:-	T:T	-:-	-:-	-:-	-:-	-:-	-:-	-:-	-:-	T:T
Chr01	1787615	-:-	-:-	-:-	-:-	T:T	T:T	T:T	-:-	T:T	T:T	-:-	-:-	-:-	T:T	-:-	C:C	T:T	-:-	-:-	-:-	-:-	-:-	-:-	T:T	-:-	T:T	T:T	-:-	-:-	T:T	-:-	T:T	-:-	-:-	-:-	T:T	-:-	-:-	-:-	-:-	-:-	-:-	-:-	-:-	-:-	-:-	-:-	T:T
Chr01	1787621	A:A	-:-	-:-	-:-	A:W	A:A	-:-	-:-	-:-	A:A	-:-	-:-	-:-	A:A	-:-	A:A	A:A	A:W	A:W	-:-	A:W	-:-	-:-	-:-	-:-	A:W	A:W	-:-	-:-	A:A	-:-	-:-	-:-	-:-	-:-	-:-	-:-	-:-	-:-	-:-	-:-	-:-	-:-	-:-	A:W	-:-	-:-	A:A
Chr01	1787651	G:G	-:-	-:-	G:G	-:-	G:G	-:-	-:-	G:G	G:G	-:-	-:-	-:-	G:G	-:-	G:G	G:G	G:G	G:R	-:-	-:-	-:-	-:-	-:-	-:-	G:R	-:-	-:-	-:-	-:-	-:-	G:G	-:-	-:-	-:-	-:-	-:-	-:-	-:-	-:-	-:-	-:-	-:-	-:-	-:-	-:-	-:-	G:G
Chr01	1787660	G:G	-:-	-:-	-:-	G:K	G:G	G:K	-:-	-:-	G:G	G:K	-:-	-:-	G:G	-:-	-:-	G:G	-:-	G:K	-:-	G:K	-:-	-:-	G:K	-:-	G:K	G:K	-:-	-:-	-:-	G:K	G:G	-:-	G:K	-:-	G:K	-:-	-:-	-:-	-:-	-:-	-:-	-:-	-:-	G:K	-:-	-:-	-:-
Chr01	1787680	C:C	-:-	-:-	C:C	C:Y	C:C	C:Y	-:-	-:-	C:C	-:-	-:-	-:-	-:-	-:-	C:Y	-:-	C:C	-:-	-:-	C:Y	-:-	-:-	C:Y	-:-	-:-	-:-	-:-	-:-	-:-	C:Y	C:C	-:-	-:-	-:-	-:-	-:-	-:-	C:Y	-:-	-:-	-:-	-:-	-:-	-:-	-:-	-:-	-:-
Chr01	1787695	-:-	-:-	-:-	-:-	A:A	A:A	A:A	-:-	A:A	A:A	-:-	-:-	-:-	A:A	-:-	G:R	A:A	-:-	-:-	-:-	-:-	-:-	-:-	A:A	-:-	A:A	A:A	-:-	-:-	A:A	A:A	A:A	-:-	A:A	-:-	A:A	-:-	-:-	A:A	-:-	-:-	-:-	-:-	-:-	A:A	-:-	-:-	A:A
Chr01	1787736	G:G	-:-	-:-	G:G	G:G	G:G	-:-	-:-	G:G	G:G	-:-	-:-	-:-	-:-	-:-	-:-	-:-	-:-	G:G	-:-	-:-	-:-	-:-	G:R	-:-	-:-	-:-	-:-	-:-	G:G	-:-	G:G	-:-	-:-	-:-	-:-	-:-	-:-	-:-	-:-	-:-	-:-	-:-	-:-	G:G	-:-	-:-	-:-
Chr01	1787744	-:-	-:-	-:-	G:G	G:G	G:G	-:-	-:-	G:G	G:G	-:-	-:-	-:-	-:-	-:-	-:-	G:G	-:-	G:G	-:-	-:-	-:-	-:-	G:K	-:-	-:-	-:-	-:-	-:-	G:G	G:G	-:-	-:-	-:-	-:-	-:-	-:-	-:-	-:-	-:-	-:-	-:-	-:-	-:-	G:G	-:-	-:-	G:G
Chr01	1787753	T:T	-:-	-:-	T:T	T:T	T:T	T:T	-:-	T:T	T:T	-:-	-:-	-:-	-:-	-:-	T:T	T:T	-:-	T:T	-:-	-:-	-:-	-:-	T:Y	-:-	T:T	-:-	-:-	-:-	T:T	T:T	T:T	-:-	T:T	-:-	-:-	-:-	-:-	T:T	-:-	-:-	-:-	-:-	-:-	T:T	-:-	-:-	T:T
Chr01	1787765	-:-	-:-	-:-	G:G	G:G	G:G	G:G	-:-	G:G	G:G	G:G	-:-	-:-	G:G	-:-	G:G	G:G	G:G	G:G	-:-	-:-	-:-	-:-	G:R	-:-	G:G	-:-	-:-	-:-	G:G	G:G	-:-	-:-	-:-	-:-	-:-	-:-	-:-	G:G	-:-	-:-	-:-	-:-	-:-	-:-	-:-	-:-	G:G
Chr01	1787823	-:-	-:-	-:-	-:-	C:C	-:-	-:-	-:-	-:-	-:-	-:-	-:-	-:-	-:-	-:-	-:-	T:Y	-:-	-:-	-:-	-:-	-:-	-:-	-:-	-:-	-:-	-:-	-:-	-:-	-:-	-:-	-:-	-:-	-:-	-:-	-:-	-:-	-:-	-:-	-:-	-:-	-:-	-:-	-:-	-:-	-:-	-:-	-:-
Chr01	1825526	-:-	-:-	C:C	-:-	-:-	-:-	-:-	-:-	-:-	-:-	-:-	C:C	-:-	-:-	-:-	-:-	-:-	-:-	-:-	C:C	C:C	-:-	-:-	-:-	-:-	-:-	-:-	-:-	-:-	-:-	-:-	-:-	-:-	-:-	C:C	-:-	-:-	C:C	-:-	-:-	-:-	-:-	-:-	-:-	C:C	T:T	-:-	-:-
Chr01	1825586	-:-	-:-	-:-	-:-	-:-	-:-	-:-	-:-	-:-	-:-	-:-	-:-	-:-	-:-	-:-	-:-	-:-	-:-	-:-	G:G	-:-	-:-	-:-	-:-	-:-	-:-	-:-	-:-	-:-	-:-	-:-	-:-	-:-	-:-	G:T	-:-	-:-	-:-	-:-	-:-	-:-	-:-	-:-	-:-	-:-	-:-	-:-	-:-
Chr01	1825604	-:-	-:-	-:-	-:-	-:-	-:-	-:-	-:-	-:-	-:-	-:-	-:-	-:-	-:-	-:-	-:-	-:-	-:-	-:-	-:-	T:Y	-:-	-:-	-:-	-:-	-:-	-:-	-:-	-:-	-:-	-:-	-:-	-:-	-:-	T:T	-:-	-:-	-:-	-:-	-:-	-:-	-:-	-:-	-:-	-:-	T:T	-:-	-:-
Chr01	1825684	-:-	-:-	-:-	-:-	-:-	-:-	-:-	-:-	-:-	-:-	-:-	A:A	-:-	-:-	-:-	-:-	-:-	-:-	-:-	-:-	A:A	-:-	-:-	-:-	-:-	-:-	-:-	-:-	-:-	-:-	-:-	-:-	-:-	-:-	-:-	-:-	-:-	-:-	-:-	-:-	-:-	-:-	-:-	-:-	G:G	-:-	-:-	-:-
Chr01	1825769	-:-	-:-	-:-	-:-	-:-	-:-	-:-	-:-	-:-	-:-	-:-	C:C	-:-	-:-	-:-	-:-	-:-	-:-	-:-	-:-	C:Y	-:-	-:-	-:-	-:-	-:-	-:-	-:-	-:-	-:-	-:-	-:-	-:-	-:-	-:-	-:-	-:-	C:C	-:-	-:-	-:-	-:-	-:-	-:-	-:-	C:C	-:-	-:-
Chr01	1825787	-:-	-:-	-:-	-:-	-:-	-:-	-:-	-:-	-:-	-:-	-:-	T:T	-:-	-:-	-:-	-:-	-:-	-:-	-:-	T:T	T:Y	-:-	-:-	-:-	-:-	-:-	-:-	-:-	-:-	-:-	-:-	-:-	-:-	-:-	-:-	-:-	-:-	-:-	-:-	-:-	-:-	-:-	-:-	-:-	-:-	T:T	-:-	-:-
Chr01	5202643	A:A	-:-	-:-	-:-	-:-	A:A	T:T	-:-	A:A	-:-	A:A	-:-	-:-	A:A	-:-	-:-	A:A	-:-	A:A	A:A	-:-	-:-	-:-	A:A	-:-	-:-	A:A	-:-	-:-	A:A	-:-	-:-	-:-	A:A	-:-	-:-	-:-	-:-	-:-	-:-	-:-	-:-	-:-	-:-	-:-	-:-	-:-	A:A
Chr01	5202693	T:T	-:-	-:-	-:-	-:-	-:-	-:-	-:-	A:A	-:-	T:T	-:-	-:-	-:-	-:-	-:-	T:T	-:-	-:-	T:T	-:-	-:-	-:-	-:-	-:-	-:-	T:T	-:-	-:-	T:T	-:-	-:-	-:-	T:T	-:-	-:-	-:-	-:-	-:-	-:-	-:-	-:-	-:-	-:-	-:-	-:-	-:-	-:-
Chr01	5202835	C:C	-:-	-:-	-:-	-:-	C:C	C:C	-:-	C:C	-:-	C:C	-:-	-:-	C:C	-:-	-:-	G:S	-:-	C:C	-:-	-:-	-:-	-:-	C:C	-:-	-:-	C:C	-:-	-:-	-:-	-:-	-:-	-:-	C:C	-:-	-:-	-:-	-:-	-:-	-:-	-:-	-:-	-:-	-:-	-:-	-:-	-:-	C:C
Chr01	5202857	A:G	-:-	-:-	-:-	-:-	A:A	A:A	-:-	A:A	-:-	-:-	-:-	-:-	A:A	-:-	-:-	A:A	-:-	A:A	-:-	-:-	-:-	-:-	A:A	-:-	-:-	A:A	-:-	-:-	A:A	-:-	-:-	-:-	A:A	-:-	-:-	-:-	-:-	-:-	-:-	-:-	-:-	-:-	-:-	-:-	-:-	-:-	A:A
Chr01	5202949	A:A	-:-	-:-	-:-	-:-	A:A	A:A	-:-	A:A	-:-	A:A	-:-	-:-	A:A	-:-	-:-	A:A	-:-	A:A	A:A	-:-	-:-	-:-	A:A	-:-	-:-	A:A	-:-	-:-	A:A	-:-	-:-	-:-	A:A	-:-	-:-	-:-	-:-	-:-	-:-	-:-	-:-	-:-	-:-	-:-	-:-	-:-	A:W
Chr01	5202962	C:C	-:-	-:-	-:-	-:-	C:C	C:C	-:-	C:C	-:-	C:C	-:-	-:-	C:C	-:-	-:-	C:C	-:-	C:C	C:C	-:-	-:-	-:-	C:C	-:-	-:-	C:C	-:-	-:-	C:C	-:-	-:-	-:-	C:C	-:-	-:-	-:-	-:-	-:-	-:-	-:-	-:-	-:-	-:-	-:-	-:-	-:-	C:S
Chr01	5203023	G:G	-:-	-:-	-:-	-:-	G:G	G:G	-:-	G:G	-:-	G:G	-:-	-:-	G:G	-:-	-:-	G:G	-:-	G:G	G:G	-:-	-:-	-:-	G:G	-:-	-:-	G:G	-:-	-:-	G:G	-:-	-:-	-:-	G:G	-:-	-:-	-:-	-:-	-:-	-:-	-:-	-:-	-:-	-:-	-:-	-:-	-:-	G:S
Chr01	5203047	T:T	-:-	-:-	-:-	-:-	T:T	T:T	-:-	T:T	-:-	-:-	-:-	-:-	T:T	-:-	-:-	T:T	-:-	T:K	T:T	-:-	-:-	-:-	T:T	-:-	-:-	T:T	-:-	-:-	T:T	-:-	-:-	-:-	-:-	-:-	-:-	-:-	-:-	-:-	-:-	-:-	-:-	-:-	-:-	-:-	-:-	-:-	T:T
Chr01	5203106	C:C	-:-	-:-	-:-	-:-	C:C	C:C	-:-	C:C	-:-	-:-	-:-	-:-	C:C	-:-	-:-	C:C	-:-	C:C	C:C	-:-	-:-	-:-	-:-	-:-	-:-	C:C	-:-	-:-	-:-	-:-	-:-	-:-	C:Y	-:-	-:-	-:-	-:-	-:-	-:-	-:-	-:-	-:-	-:-	-:-	-:-	-:-	C:C
Chr01	5203114	T:T	-:-	-:-	-:-	-:-	-:-	T:T	-:-	T:T	-:-	-:-	-:-	-:-	T:T	-:-	-:-	T:T	-:-	T:T	T:T	-:-	-:-	-:-	-:-	-:-	-:-	T:T	-:-	-:-	-:-	-:-	-:-	-:-	T:Y	-:-	-:-	-:-	-:-	-:-	-:-	-:-	-:-	-:-	-:-	-:-	-:-	-:-	T:T
Chr01	5203140	C:Y	-:-	-:-	-:-	-:-	C:C	C:C	-:-	C:C	-:-	-:-	-:-	-:-	C:C	-:-	-:-	C:C	-:-	C:C	-:-	-:-	-:-	-:-	C:C	-:-	-:-	C:C	-:-	-:-	C:C	-:-	-:-	-:-	C:C	-:-	-:-	-:-	-:-	-:-	-:-	-:-	-:-	-:-	-:-	-:-	-:-	-:-	C:C
Chr01	5210434	-:-	-:-	-:-	-:-	-:-	C:C	-:-	-:-	-:-	-:-	-:-	-:-	-:-	-:-	-:-	-:-	G:S	-:-	-:-	-:-	-:-	-:-	-:-	-:-	-:-	-:-	-:-	-:-	-:-	-:-	-:-	-:-	-:-	-:-	-:-	-:-	C:C	-:-	-:-	-:-	-:-	-:-	-:-	-:-	-:-	-:-	-:-	-:-
Chr01	5210652	-:-	-:-	-:-	-:-	-:-	A:A	-:-	-:-	A:A	-:-	-:-	-:-	-:-	-:-	A:M	-:-	A:A	-:-	-:-	-:-	-:-	-:-	-:-	-:-	-:-	-:-	-:-	-:-	-:-	-:-	A:A	-:-	-:-	-:-	-:-	-:-	C:A	-:-	-:-	-:-	-:-	-:-	-:-	A:A	-:-	A:A	A:A	-:-
Chr01	5754214	-:-	-:-	-:-	-:-	-:-	-:-	C:C	-:-	C:S	-:-	-:-	-:-	-:-	-:-	-:-	-:-	-:-	-:-	-:-	-:-	-:-	-:-	-:-	-:-	-:-	-:-	-:-	-:-	-:-	-:-	-:-	-:-	-:-	-:-	-:-	-:-	-:-	-:-	-:-	-:-	-:-	-:-	-:-	-:-	-:-	-:-	-:-	-:-
Chr01	5754278	-:-	-:-	-:-	-:-	-:-	-:-	T:C	-:-	-:-	-:-	-:-	-:-	-:-	-:-	-:-	-:-	-:-	-:-	-:-	-:-	-:-	-:-	-:-	-:-	-:-	-:-	-:-	-:-	-:-	-:-	-:-	-:-	-:-	-:-	-:-	-:-	-:-	-:-	-:-	-:-	-:-	-:-	-:-	-:-	-:-	-:-	-:-	-:-
Chr01	5754346	-:-	-:-	-:-	-:-	-:-	-:-	G:T	-:-	G:G	-:-	-:-	-:-	-:-	-:-	-:-	-:-	-:-	-:-	-:-	-:-	-:-	-:-	-:-	-:-	-:-	-:-	-:-	-:-	-:-	-:-	-:-	-:-	-:-	-:-	-:-	-:-	-:-	-:-	-:-	-:-	-:-	-:-	-:-	-:-	-:-	-:-	-:-	-:-
Chr01	5754371	-:-	-:-	-:-	-:-	-:-	-:-	C:T	-:-	C:C	-:-	-:-	-:-	-:-	-:-	-:-	-:-	-:-	-:-	-:-	-:-	-:-	-:-	-:-	-:-	-:-	-:-	-:-	-:-	-:-	-:-	-:-	-:-	-:-	-:-	-:-	-:-	-:-	-:-	-:-	-:-	-:-	-:-	-:-	-:-	-:-	-:-	-:-	-:-
Chr01	5754375	-:-	-:-	-:-	-:-	-:-	-:-	C:T	-:-	-:-	-:-	-:-	-:-	-:-	-:-	-:-	-:-	-:-	-:-	-:-	-:-	-:-	-:-	-:-	-:-	-:-	-:-	-:-	-:-	-:-	-:-	-:-	-:-	-:-	-:-	-:-	-:-	-:-	-:-	-:-	-:-	-:-	-:-	-:-	-:-	-:-	-:-	-:-	-:-
Chr01	5754526	-:-	-:-	-:-	-:-	-:-	-:-	C:T	-:-	-:-	-:-	-:-	-:-	-:-	-:-	-:-	-:-	-:-	-:-	-:-	-:-	-:-	-:-	-:-	-:-	-:-	-:-	-:-	-:-	-:-	-:-	-:-	-:-	-:-	-:-	-:-	-:-	-:-	-:-	-:-	-:-	-:-	-:-	-:-	-:-	-:-	-:-	-:-	-:-
Chr01	5754577	-:-	-:-	-:-	-:-	-:-	-:-	-:-	-:-	-:-	-:-	-:-	-:-	-:-	-:-	-:-	-:-	-:-	-:-	-:-	-:-	-:-	-:-	-:-	-:-	-:-	-:-	-:-	-:-	-:-	-:-	-:-	-:-	-:-	-:-	-:-	-:-	G:T	-:-	-:-	-:-	-:-	-:-	-:-	-:-	-:-	-:-	-:-	-:-
Chr01	5754690	-:-	-:-	-:-	-:-	-:-	-:-	C:C	-:-	C:M	-:-	-:-	-:-	-:-	-:-	-:-	-:-	-:-	-:-	-:-	-:-	-:-	-:-	-:-	-:-	-:-	-:-	-:-	-:-	-:-	-:-	-:-	-:-	-:-	-:-	-:-	-:-	C:C	-:-	-:-	-:-	-:-	-:-	-:-	-:-	-:-	-:-	-:-	-:-
Chr01	5754731	-:-	-:-	-:-	-:-	-:-	-:-	G:A	-:-	G:G	-:-	-:-	-:-	-:-	-:-	-:-	-:-	-:-	-:-	-:-	-:-	-:-	-:-	-:-	-:-	-:-	-:-	-:-	-:-	-:-	-:-	-:-	-:-	-:-	-:-	-:-	-:-	G:R	-:-	-:-	-:-	-:-	-:-	-:-	-:-	-:-	-:-	-:-	-:-
Chr01	5754783	-:-	-:-	-:-	-:-	-:-	-:-	-:-	-:-	-:-	-:-	-:-	-:-	-:-	-:-	-:-	-:-	-:-	-:-	-:-	-:-	-:-	-:-	-:-	-:-	-:-	-:-	-:-	-:-	-:-	-:-	-:-	-:-	-:-	-:-	-:-	-:-	T:Y	-:-	-:-	-:-	-:-	-:-	-:-	-:-	-:-	-:-	-:-	-:-
Chr01	6269697	-:-	-:-	-:-	-:-	-:-	-:-	-:-	C:C	-:-	-:-	-:-	-:-	-:-	-:-	T:T	-:-	-:-	-:-	-:-	-:-	-:-	-:-	-:-	-:-	-:-	-:-	-:-	-:-	-:-	-:-	-:-	-:-	-:-	-:-	C:C	-:-	-:-	-:-	-:-	-:-	C:C	C:C	-:-	-:-	-:-	C:C	-:-	-:-
Chr01	6269717	C:Y	-:-	-:-	-:-	-:-	-:-	-:-	-:-	-:-	-:-	-:-	-:-	-:-	-:-	-:-	-:-	-:-	-:-	-:-	-:-	-:-	-:-	-:-	-:-	-:-	-:-	-:-	-:-	-:-	-:-	-:-	-:-	-:-	-:-	C:C	-:-	-:-	-:-	-:-	-:-	C:C	C:C	-:-	-:-	-:-	C:C	-:-	-:-
Chr01	6269760	-:-	A:A	-:-	-:-	-:-	-:-	-:-	-:-	-:-	-:-	-:-	-:-	-:-	-:-	A:A	-:-	-:-	-:-	-:-	-:-	-:-	-:-	-:-	-:-	-:-	-:-	-:-	-:-	-:-	-:-	-:-	-:-	-:-	-:-	-:-	-:-	-:-	-:-	-:-	-:-	G:G	G:G	-:-	-:-	-:-	G:G	-:-	-:-
Chr01	6269776	-:-	T:T	-:-	-:-	-:-	-:-	-:-	-:-	-:-	-:-	-:-	-:-	-:-	-:-	T:T	-:-	-:-	-:-	-:-	-:-	-:-	-:-	-:-	-:-	-:-	-:-	-:-	-:-	-:-	-:-	-:-	-:-	-:-	-:-	-:-	-:-	-:-	-:-	-:-	-:-	G:G	G:G	-:-	-:-	-:-	G:G	-:-	-:-
Chr01	6269856	-:-	G:G	-:-	-:-	-:-	-:-	-:-	-:-	-:-	-:-	-:-	-:-	-:-	-:-	-:-	-:-	-:-	-:-	-:-	-:-	-:-	-:-	G:G	-:-	-:-	-:-	-:-	-:-	-:-	-:-	-:-	-:-	-:-	-:-	T:T	-:-	-:-	-:-	-:-	-:-	T:T	T:T	-:-	-:-	-:-	T:T	-:-	-:-
Chr01	6269900	A:M	-:-	-:-	-:-	-:-	-:-	-:-	A:A	-:-	-:-	-:-	-:-	-:-	-:-	-:-	-:-	-:-	-:-	-:-	-:-	-:-	-:-	-:-	-:-	-:-	-:-	-:-	-:-	-:-	-:-	-:-	-:-	-:-	-:-	A:A	-:-	-:-	-:-	-:-	-:-	A:A	A:A	-:-	-:-	-:-	A:A	-:-	-:-
Chr01	6269909	G:K	-:-	-:-	-:-	-:-	-:-	-:-	G:G	-:-	-:-	-:-	-:-	-:-	-:-	-:-	-:-	-:-	-:-	-:-	-:-	-:-	-:-	-:-	-:-	-:-	-:-	-:-	-:-	-:-	-:-	-:-	-:-	-:-	-:-	G:G	-:-	-:-	-:-	-:-	-:-	G:G	G:G	-:-	-:-	-:-	G:G	-:-	-:-
Chr01	6269915	A:A	A:A	-:-	-:-	-:-	-:-	-:-	G:G	-:-	-:-	-:-	-:-	-:-	-:-	A:A	-:-	-:-	-:-	-:-	-:-	-:-	-:-	A:A	-:-	-:-	-:-	-:-	-:-	-:-	-:-	-:-	-:-	-:-	-:-	A:A	-:-	-:-	-:-	-:-	-:-	A:A	A:A	-:-	-:-	-:-	A:A	-:-	-:-
Chr01	6582215	-:-	G:G	-:-	-:-	G:G	G:G	G:G	-:-	G:G	G:G	G:G	G:G	-:-	-:-	G:G	G:G	G:G	-:-	-:-	-:-	-:-	-:-	G:G	G:G	-:-	-:-	G:G	-:-	-:-	-:-	-:-	-:-	-:-	G:G	-:-	G:G	-:-	-:-	-:-	-:-	-:-	-:-	-:-	C:C	-:-	-:-	G:G	-:-
Chr01	6582225	T:T	T:T	-:-	T:T	T:T	T:T	T:T	-:-	T:T	T:T	T:T	T:T	-:-	-:-	T:T	T:T	T:T	-:-	-:-	T:T	T:T	T:T	T:T	T:T	-:-	-:-	T:T	-:-	-:-	T:T	T:T	-:-	-:-	T:T	-:-	T:T	-:-	-:-	-:-	-:-	-:-	-:-	-:-	T:T	T:T	-:-	T:W	T:T
Chr01	6582239	A:A	A:A	-:-	A:A	-:-	-:-	-:-	-:-	G:G	-:-	A:A	A:A	-:-	A:A	A:A	A:A	A:A	-:-	-:-	A:A	A:A	A:A	A:A	A:A	-:-	-:-	A:A	-:-	-:-	A:A	A:A	-:-	-:-	A:A	-:-	A:A	-:-	-:-	-:-	-:-	-:-	-:-	-:-	A:A	A:A	-:-	A:A	A:A
Chr01	6582316	T:T	-:-	-:-	T:T	T:T	T:T	-:-	-:-	-:-	-:-	T:T	-:-	-:-	-:-	T:T	-:-	-:-	-:-	-:-	-:-	-:-	-:-	T:T	T:T	-:-	-:-	-:-	-:-	-:-	T:T	-:-	-:-	-:-	T:T	-:-	-:-	-:-	-:-	-:-	-:-	-:-	-:-	-:-	A:A	-:-	-:-	-:-	-:-
Chr01	6582328	-:-	A:A	-:-	-:-	A:A	A:A	A:A	-:-	A:A	A:A	A:A	A:A	-:-	-:-	A:A	-:-	A:A	-:-	-:-	-:-	A:A	-:-	A:A	A:A	-:-	-:-	A:A	-:-	-:-	-:-	-:-	-:-	-:-	-:-	-:-	A:A	-:-	-:-	-:-	-:-	-:-	-:-	-:-	A:A	A:A	-:-	A:W	-:-
Chr01	6582333	-:-	-:-	-:-	G:G	-:-	G:G	-:-	-:-	G:G	G:G	G:G	-:-	-:-	-:-	G:G	-:-	-:-	-:-	-:-	-:-	-:-	-:-	G:G	G:G	-:-	-:-	-:-	-:-	-:-	G:G	G:G	-:-	-:-	-:-	-:-	G:G	-:-	-:-	-:-	-:-	-:-	-:-	-:-	G:G	G:G	-:-	G:G	-:-
Chr01	6582352	T:Y	-:-	-:-	T:Y	T:T	T:T	T:T	-:-	T:T	T:T	-:-	-:-	-:-	-:-	C:C	-:-	-:-	-:-	-:-	T:T	-:-	T:T	C:C	C:C	-:-	-:-	-:-	-:-	-:-	T:T	T:T	-:-	-:-	T:T	-:-	T:T	-:-	-:-	-:-	-:-	-:-	-:-	-:-	T:T	-:-	-:-	-:-	T:T
Chr01	6582386	-:-	T:T	-:-	G:K	G:G	G:G	G:G	-:-	G:G	-:-	T:T	T:T	-:-	T:T	T:T	-:-	T:T	-:-	-:-	-:-	-:-	-:-	T:T	T:T	-:-	-:-	-:-	-:-	-:-	-:-	-:-	-:-	-:-	-:-	-:-	-:-	-:-	-:-	-:-	-:-	-:-	-:-	-:-	T:T	T:T	-:-	T:K	-:-
Chr01	6582406	A:A	A:A	-:-	A:A	A:A	A:A	A:A	-:-	A:A	A:A	A:A	A:A	-:-	A:A	A:A	-:-	A:A	-:-	-:-	A:A	A:A	-:-	A:A	A:A	-:-	-:-	A:A	-:-	-:-	A:A	-:-	-:-	-:-	-:-	-:-	A:A	-:-	-:-	-:-	-:-	-:-	-:-	-:-	A:A	A:A	-:-	A:R	A:A
Chr01	6582465	-:-	C:C	-:-	C:C	C:C	C:C	C:C	-:-	C:C	C:C	C:C	C:C	-:-	C:C	C:C	-:-	C:C	-:-	-:-	C:C	C:C	C:C	C:C	C:C	-:-	-:-	C:C	-:-	-:-	C:C	-:-	-:-	-:-	-:-	-:-	T:T	-:-	-:-	-:-	-:-	-:-	-:-	-:-	C:C	C:C	-:-	-:-	C:C
Chr01	6582570	-:-	C:C	-:-	C:C	C:C	C:C	C:C	-:-	C:C	C:C	C:C	C:C	-:-	C:C	C:C	T:T	C:C	-:-	-:-	C:C	C:C	C:C	C:C	C:C	-:-	-:-	C:C	-:-	-:-	C:C	C:C	-:-	-:-	-:-	-:-	C:C	-:-	-:-	-:-	-:-	-:-	-:-	-:-	C:C	C:C	-:-	-:-	C:C
Chr01	6582696	-:-	-:-	-:-	C:Y	-:-	C:C	C:C	-:-	C:C	C:C	-:-	-:-	-:-	-:-	-:-	C:C	-:-	-:-	-:-	C:C	-:-	C:C	-:-	-:-	-:-	-:-	-:-	-:-	-:-	-:-	C:C	-:-	-:-	C:C	-:-	C:C	-:-	-:-	-:-	-:-	-:-	-:-	-:-	C:C	-:-	-:-	-:-	C:C
Chr01	6647390	-:-	G:G	-:-	G:G	-:-	G:G	-:-	-:-	G:G	G:G	G:G	-:-	G:G	G:G	-:-	G:G	G:G	-:-	-:-	-:-	G:G	-:-	-:-	-:-	-:-	-:-	-:-	-:-	-:-	-:-	-:-	-:-	-:-	G:G	G:G	G:G	-:-	-:-	-:-	-:-	-:-	-:-	-:-	-:-	-:-	-:-	G:G	-:-
Chr01	6647405	-:-	T:T	-:-	T:T	-:-	T:T	-:-	-:-	-:-	T:T	T:T	T:T	T:T	T:T	T:T	T:T	T:T	-:-	T:T	-:-	T:T	-:-	-:-	-:-	-:-	-:-	-:-	-:-	-:-	-:-	-:-	-:-	-:-	T:T	T:T	T:T	-:-	-:-	-:-	-:-	-:-	-:-	-:-	-:-	-:-	-:-	T:T	-:-
Chr01	6647438	-:-	T:T	-:-	T:T	-:-	T:T	T:T	-:-	-:-	T:T	T:T	T:T	T:T	T:T	T:T	T:T	T:T	-:-	T:T	-:-	T:T	-:-	-:-	-:-	-:-	-:-	-:-	-:-	-:-	-:-	-:-	-:-	-:-	T:T	T:T	T:T	-:-	-:-	-:-	-:-	-:-	-:-	-:-	-:-	T:T	-:-	T:T	-:-
Chr01	6647446	-:-	G:G	-:-	G:G	-:-	G:G	G:G	-:-	-:-	G:G	G:G	G:G	G:G	G:G	G:G	-:-	G:G	-:-	G:G	-:-	G:G	-:-	-:-	-:-	-:-	-:-	-:-	-:-	-:-	G:G	-:-	-:-	-:-	G:G	G:G	G:G	-:-	-:-	-:-	-:-	-:-	-:-	-:-	-:-	G:G	-:-	G:G	-:-
Chr01	6647533	-:-	-:-	-:-	C:C	-:-	C:C	C:C	-:-	C:C	C:C	C:C	C:C	C:C	C:C	C:C	C:C	C:C	-:-	C:C	-:-	C:C	-:-	-:-	-:-	-:-	-:-	-:-	-:-	-:-	C:C	-:-	-:-	-:-	G:G	C:C	C:C	-:-	-:-	-:-	-:-	-:-	-:-	-:-	-:-	C:C	-:-	C:C	-:-
Chr01	6647633	-:-	C:C	-:-	C:C	-:-	G:G	G:G	-:-	G:G	-:-	C:C	C:C	C:C	C:C	C:C	C:C	C:C	-:-	C:C	-:-	C:C	-:-	-:-	-:-	-:-	-:-	-:-	-:-	-:-	C:C	-:-	-:-	-:-	C:C	C:C	G:G	-:-	-:-	-:-	-:-	-:-	-:-	-:-	-:-	C:C	-:-	C:C	-:-
Chr01	6647721	-:-	T:T	-:-	T:T	-:-	T:T	T:T	-:-	T:T	T:T	T:T	T:T	T:T	T:T	T:T	T:T	T:T	-:-	T:T	-:-	T:T	-:-	-:-	-:-	-:-	-:-	-:-	-:-	-:-	T:T	-:-	-:-	-:-	T:T	C:Y	T:T	-:-	-:-	-:-	-:-	-:-	-:-	-:-	-:-	-:-	-:-	T:Y	-:-
Chr01	6647742	-:-	C:C	-:-	C:C	-:-	A:A	A:A	-:-	A:A	-:-	C:C	C:C	C:C	C:C	C:C	C:C	C:C	-:-	C:C	-:-	C:C	-:-	-:-	-:-	-:-	-:-	-:-	-:-	-:-	C:C	-:-	-:-	-:-	C:C	C:C	-:-	-:-	-:-	-:-	-:-	-:-	-:-	-:-	-:-	C:C	-:-	C:C	-:-
Chr01	6647749	-:-	T:T	-:-	T:T	-:-	T:T	T:T	-:-	T:T	T:T	T:T	T:T	T:T	T:T	T:T	T:T	T:T	-:-	T:T	-:-	T:T	-:-	-:-	-:-	-:-	-:-	-:-	-:-	-:-	T:T	-:-	-:-	-:-	T:T	A:W	T:T	-:-	-:-	-:-	-:-	-:-	-:-	-:-	-:-	-:-	-:-	T:W	-:-
Chr01	6647767	-:-	G:G	-:-	G:G	-:-	C:C	C:C	-:-	C:C	-:-	G:G	G:G	G:G	G:G	G:G	G:G	G:G	-:-	G:G	-:-	G:G	-:-	-:-	-:-	-:-	-:-	-:-	-:-	-:-	G:G	-:-	-:-	-:-	-:-	C:S	C:C	-:-	-:-	-:-	-:-	-:-	-:-	-:-	-:-	-:-	-:-	G:S	-:-
Chr01	6647768	-:-	T:T	-:-	T:T	-:-	T:T	C:C	-:-	T:T	-:-	T:T	T:T	T:T	T:T	T:T	T:T	T:T	-:-	T:T	-:-	T:T	-:-	-:-	-:-	-:-	-:-	-:-	-:-	-:-	T:T	-:-	-:-	-:-	-:-	-:-	C:C	-:-	-:-	-:-	-:-	-:-	-:-	-:-	-:-	-:-	-:-	T:Y	-:-
Chr01	6647774	-:-	C:C	-:-	C:C	-:-	T:T	T:T	-:-	T:T	-:-	C:C	C:C	C:C	C:C	C:C	C:C	C:C	-:-	C:C	-:-	C:C	-:-	-:-	-:-	-:-	-:-	-:-	-:-	-:-	C:C	-:-	-:-	-:-	C:C	C:C	-:-	-:-	-:-	-:-	-:-	-:-	-:-	-:-	-:-	C:C	-:-	C:C	-:-
Chr01	6647792	-:-	G:G	-:-	G:G	-:-	G:G	G:G	-:-	G:G	G:G	G:G	G:G	G:G	G:G	G:G	G:G	G:G	-:-	G:G	-:-	G:G	-:-	-:-	-:-	-:-	-:-	-:-	-:-	-:-	G:G	-:-	-:-	-:-	G:G	T:K	G:G	-:-	-:-	-:-	-:-	-:-	-:-	-:-	-:-	-:-	-:-	G:K	-:-
Chr01	6647806	-:-	C:C	-:-	C:C	-:-	T:T	T:T	-:-	-:-	-:-	C:C	C:C	C:C	C:C	C:C	C:C	C:C	-:-	C:C	-:-	C:C	-:-	-:-	-:-	-:-	-:-	-:-	-:-	-:-	C:C	-:-	-:-	-:-	C:C	C:C	C:C	-:-	-:-	-:-	-:-	-:-	-:-	-:-	-:-	C:C	-:-	C:C	-:-
Chr01	6647818	-:-	C:C	-:-	C:C	-:-	C:C	C:C	-:-	C:C	C:C	C:C	C:C	C:C	C:C	C:C	C:C	C:C	-:-	C:C	-:-	C:C	-:-	-:-	-:-	-:-	-:-	-:-	-:-	-:-	C:C	-:-	-:-	-:-	C:C	T:Y	C:C	-:-	-:-	-:-	-:-	-:-	-:-	-:-	-:-	-:-	-:-	-:-	-:-
Chr01	6647829	-:-	T:T	-:-	T:T	-:-	G:G	-:-	-:-	-:-	-:-	T:T	T:T	T:T	T:T	T:T	T:T	T:T	-:-	T:T	-:-	T:T	-:-	-:-	-:-	-:-	-:-	-:-	-:-	-:-	T:T	-:-	-:-	-:-	-:-	T:T	-:-	-:-	-:-	-:-	-:-	-:-	-:-	-:-	-:-	T:T	-:-	T:T	-:-
Chr01	6789748	-:-	-:-	-:-	-:-	-:-	-:-	A:A	-:-	C:C	-:-	A:A	-:-	-:-	-:-	-:-	-:-	A:A	-:-	A:A	A:A	-:-	-:-	-:-	-:-	-:-	-:-	-:-	A:A	A:A	-:-	A:A	-:-	-:-	A:A	A:A	-:-	-:-	-:-	-:-	-:-	-:-	-:-	-:-	-:-	-:-	A:A	-:-	-:-
Chr01	6789750	-:-	-:-	-:-	-:-	-:-	-:-	A:A	-:-	G:G	-:-	A:A	-:-	-:-	-:-	-:-	-:-	A:A	-:-	A:A	A:A	-:-	-:-	-:-	-:-	-:-	-:-	-:-	A:A	A:A	-:-	A:A	-:-	-:-	A:A	A:A	-:-	-:-	-:-	-:-	-:-	-:-	-:-	-:-	-:-	-:-	A:A	-:-	-:-
Chr01	6789763	-:-	-:-	-:-	-:-	-:-	C:C	C:C	-:-	C:C	-:-	C:C	-:-	-:-	-:-	-:-	-:-	C:C	-:-	C:C	C:C	-:-	-:-	-:-	-:-	-:-	-:-	-:-	C:C	C:C	-:-	C:C	-:-	-:-	G:G	G:S	-:-	-:-	-:-	-:-	-:-	-:-	-:-	-:-	-:-	-:-	G:G	-:-	-:-
Chr01	6789764	-:-	-:-	-:-	-:-	-:-	T:T	T:T	-:-	T:T	-:-	T:T	-:-	-:-	-:-	-:-	-:-	T:T	-:-	T:T	T:T	-:-	-:-	-:-	-:-	-:-	-:-	-:-	T:T	T:T	-:-	T:T	-:-	-:-	A:A	T:T	-:-	-:-	-:-	-:-	-:-	-:-	-:-	-:-	-:-	-:-	T:T	-:-	-:-
Chr01	6789797	-:-	-:-	-:-	-:-	-:-	C:C	C:C	-:-	C:C	-:-	C:C	-:-	-:-	-:-	-:-	-:-	C:C	-:-	C:C	C:C	-:-	-:-	-:-	-:-	-:-	-:-	-:-	C:C	C:C	-:-	C:C	-:-	-:-	T:T	C:C	-:-	-:-	-:-	-:-	-:-	-:-	-:-	-:-	-:-	-:-	C:C	-:-	-:-
Chr01	6789813	-:-	-:-	-:-	-:-	-:-	C:C	C:C	-:-	C:C	-:-	C:C	-:-	-:-	-:-	-:-	-:-	C:C	-:-	C:C	C:C	-:-	-:-	-:-	-:-	-:-	-:-	-:-	C:C	C:C	-:-	C:C	-:-	-:-	C:C	C:M	-:-	-:-	-:-	-:-	-:-	-:-	-:-	-:-	-:-	-:-	C:C	-:-	-:-
Chr01	6789818	-:-	-:-	-:-	-:-	-:-	T:T	T:T	-:-	T:T	-:-	T:T	-:-	-:-	-:-	-:-	-:-	-:-	-:-	-:-	C:C	-:-	-:-	-:-	-:-	-:-	-:-	-:-	T:T	-:-	-:-	-:-	-:-	-:-	T:T	T:T	-:-	-:-	-:-	-:-	-:-	-:-	-:-	-:-	-:-	-:-	T:T	-:-	-:-
Chr01	6789823	-:-	-:-	-:-	-:-	-:-	A:A	A:A	-:-	A:A	-:-	A:A	-:-	-:-	-:-	-:-	-:-	A:A	-:-	A:A	A:A	-:-	-:-	-:-	-:-	-:-	-:-	-:-	A:A	A:A	-:-	A:A	-:-	-:-	A:A	C:M	-:-	-:-	-:-	-:-	-:-	-:-	-:-	-:-	-:-	-:-	A:A	-:-	-:-
Chr01	6790008	-:-	-:-	-:-	-:-	-:-	-:-	T:W	-:-	T:W	-:-	T:T	-:-	-:-	-:-	-:-	-:-	T:T	-:-	T:T	T:T	-:-	-:-	-:-	-:-	-:-	-:-	-:-	T:T	T:T	-:-	T:T	-:-	-:-	T:T	T:T	-:-	-:-	-:-	-:-	-:-	-:-	-:-	-:-	-:-	-:-	T:T	-:-	-:-
Chr01	6790049	-:-	-:-	-:-	-:-	-:-	-:-	T:T	-:-	C:C	-:-	T:T	-:-	-:-	-:-	-:-	-:-	T:T	-:-	-:-	T:T	-:-	-:-	-:-	-:-	-:-	-:-	-:-	T:T	T:T	-:-	T:T	-:-	-:-	T:T	T:T	-:-	-:-	-:-	-:-	-:-	-:-	-:-	-:-	-:-	-:-	T:T	-:-	-:-
Chr01	7206123	-:-	G:G	-:-	-:-	A:A	A:A	A:A	-:-	A:A	A:A	-:-	-:-	-:-	-:-	G:G	-:-	-:-	-:-	A:A	A:A	-:-	-:-	-:-	-:-	-:-	A:A	-:-	-:-	-:-	-:-	-:-	A:A	A:A	A:A	A:A	A:A	-:-	-:-	-:-	-:-	A:A	-:-	A:A	A:A	A:A	-:-	-:-	A:A
Chr01	7206128	-:-	G:G	G:G	-:-	-:-	G:G	G:G	-:-	G:G	G:G	-:-	-:-	G:G	-:-	G:G	G:G	G:G	-:-	-:-	G:G	-:-	-:-	-:-	-:-	G:G	G:G	-:-	-:-	-:-	G:G	-:-	G:G	G:G	-:-	-:-	-:-	-:-	-:-	-:-	-:-	-:-	-:-	-:-	G:G	G:G	-:-	G:G	G:G
Chr01	7206145	-:-	C:C	-:-	-:-	-:-	C:C	C:C	-:-	C:C	-:-	-:-	-:-	-:-	-:-	-:-	-:-	-:-	-:-	T:T	T:T	-:-	-:-	-:-	C:C	-:-	-:-	-:-	-:-	-:-	-:-	-:-	-:-	T:T	T:T	-:-	C:C	-:-	-:-	-:-	-:-	-:-	-:-	T:T	T:T	T:T	-:-	-:-	T:T
Chr01	7206173	-:-	A:A	-:-	-:-	A:A	A:A	A:A	-:-	A:A	A:A	A:A	A:A	A:A	A:A	A:A	A:A	A:A	A:A	A:A	A:A	A:A	-:-	A:A	A:A	A:A	A:A	A:A	A:A	A:A	A:A	A:A	A:A	A:A	A:A	A:R	A:A	-:-	-:-	-:-	-:-	A:A	-:-	A:A	A:A	A:A	A:A	-:-	-:-
Chr01	7206198	C:C	C:C	C:C	C:C	C:C	C:C	C:C	-:-	C:C	C:C	C:C	C:C	C:C	C:C	C:C	C:C	C:C	C:C	C:C	C:C	C:C	-:-	C:C	C:C	C:C	C:C	C:C	C:C	C:C	C:C	C:C	C:C	A:A	-:-	-:-	C:C	-:-	-:-	-:-	-:-	C:C	-:-	C:C	C:C	C:C	C:C	C:C	-:-
Chr01	7206206	-:-	T:T	T:T	T:T	T:T	T:T	T:T	-:-	T:T	T:T	T:T	T:T	T:T	T:T	T:T	T:T	T:T	T:T	T:T	T:T	T:T	-:-	T:T	T:T	T:T	T:T	T:T	T:T	T:T	T:T	T:T	T:T	T:T	T:T	T:T	T:T	-:-	-:-	-:-	-:-	T:T	-:-	T:T	T:T	T:T	T:T	T:T	T:T
Chr01	7206231	G:G	G:G	G:G	-:-	A:A	G:G	G:G	-:-	G:G	G:G	G:G	G:G	G:G	G:G	G:G	G:G	G:G	G:G	G:G	G:G	G:G	-:-	G:G	G:G	-:-	-:-	G:G	G:G	G:G	G:G	G:G	-:-	G:G	G:G	G:G	G:G	-:-	-:-	-:-	-:-	G:G	-:-	G:G	G:G	G:G	G:G	G:G	G:G
Chr01	7206254	T:T	T:T	T:T	T:T	-:-	-:-	C:C	-:-	C:C	-:-	T:T	-:-	T:T	T:T	T:T	T:T	T:T	T:T	T:T	T:T	T:T	-:-	T:T	T:T	-:-	-:-	T:T	T:T	T:T	T:T	T:T	-:-	T:T	T:T	T:T	-:-	-:-	-:-	-:-	-:-	T:T	-:-	T:T	T:T	T:T	T:T	T:T	T:T
Chr01	7206256	A:A	A:A	A:A	A:A	-:-	-:-	T:T	-:-	T:T	-:-	A:A	T:A	A:A	A:A	A:A	A:A	A:A	A:A	A:A	A:A	A:A	-:-	A:A	A:A	-:-	-:-	A:A	A:A	A:A	A:A	A:A	-:-	T:T	-:-	-:-	-:-	-:-	-:-	-:-	-:-	A:A	-:-	A:A	A:A	A:A	A:A	A:A	-:-
Chr01	7206258	T:T	T:T	T:T	T:T	T:T	T:T	C:C	-:-	T:T	T:T	T:T	T:T	T:T	T:T	T:T	T:T	T:T	T:T	T:T	T:T	T:T	-:-	T:T	T:T	T:T	-:-	T:T	T:T	T:T	T:T	T:T	T:T	T:T	T:T	T:T	T:T	-:-	-:-	-:-	-:-	T:T	-:-	T:T	T:T	T:T	T:T	T:T	-:-
Chr01	7206298	C:C	C:C	C:C	C:C	-:-	-:-	-:-	-:-	-:-	-:-	C:C	A:C	C:C	C:C	C:C	C:C	C:C	C:C	C:C	C:C	C:C	-:-	C:C	C:C	-:-	-:-	C:C	C:C	C:C	C:C	C:C	-:-	A:A	-:-	-:-	A:A	-:-	-:-	-:-	-:-	C:C	-:-	C:C	C:C	C:C	C:C	C:C	-:-
Chr01	7206323	C:C	C:C	C:C	C:C	-:-	-:-	-:-	-:-	A:A	-:-	C:C	A:C	C:C	C:C	C:C	C:C	C:C	C:C	C:C	C:C	C:C	-:-	C:C	C:C	-:-	-:-	C:C	C:C	C:C	C:C	C:C	-:-	C:C	C:C	C:C	A:A	-:-	-:-	-:-	-:-	C:C	-:-	C:C	C:C	C:C	C:C	C:C	C:C
Chr01	7206404	-:-	G:G	-:-	-:-	A:A	A:A	A:A	-:-	A:A	A:A	-:-	A:R	-:-	G:G	G:G	-:-	-:-	-:-	A:A	A:A	-:-	-:-	G:G	G:G	-:-	A:A	-:-	-:-	-:-	-:-	A:A	A:A	A:A	A:A	-:-	A:A	-:-	-:-	-:-	-:-	-:-	-:-	A:A	A:A	A:A	A:A	-:-	A:A
Chr01	7206437	-:-	T:T	T:T	T:T	T:T	T:T	T:T	-:-	T:T	-:-	T:T	T:K	-:-	T:T	T:T	-:-	-:-	-:-	-:-	G:G	-:-	-:-	T:T	T:T	T:T	-:-	-:-	-:-	-:-	T:T	-:-	T:T	T:T	-:-	T:T	T:T	-:-	-:-	-:-	-:-	T:T	-:-	T:T	G:G	G:G	T:T	-:-	T:T
Chr01	7206504	T:Y	C:C	-:-	-:-	T:T	T:T	T:T	-:-	T:T	T:T	-:-	-:-	-:-	-:-	C:C	-:-	-:-	-:-	T:T	T:T	-:-	-:-	-:-	-:-	-:-	T:T	-:-	-:-	-:-	-:-	T:T	T:T	T:T	T:T	-:-	T:T	-:-	-:-	-:-	-:-	-:-	-:-	T:T	T:T	T:T	T:T	-:-	T:T
Chr01	7206512	A:R	G:G	-:-	-:-	A:A	A:A	A:A	-:-	A:A	A:A	-:-	A:A	-:-	-:-	G:G	-:-	-:-	-:-	A:A	A:A	-:-	-:-	-:-	-:-	-:-	A:A	-:-	-:-	-:-	-:-	A:A	A:A	A:A	A:A	A:R	A:A	-:-	-:-	-:-	-:-	-:-	-:-	A:A	A:A	A:A	A:A	-:-	A:A
Chr01	7206525	A:M	C:C	-:-	-:-	C:C	C:C	-:-	-:-	-:-	-:-	-:-	-:-	-:-	-:-	-:-	-:-	-:-	-:-	A:A	A:A	-:-	-:-	-:-	-:-	-:-	-:-	-:-	-:-	-:-	-:-	A:A	-:-	C:C	-:-	-:-	-:-	-:-	-:-	-:-	-:-	-:-	-:-	A:A	A:A	A:A	-:-	-:-	-:-
Chr01	7206556	-:-	-:-	-:-	-:-	-:-	-:-	-:-	-:-	-:-	-:-	-:-	-:-	-:-	-:-	-:-	-:-	-:-	-:-	-:-	-:-	-:-	-:-	-:-	-:-	-:-	-:-	-:-	-:-	-:-	-:-	-:-	-:-	G:G	-:-	-:-	-:-	-:-	-:-	-:-	-:-	-:-	-:-	-:-	-:-	-:-	-:-	-:-	-:-
Chr01	7206563	-:-	-:-	-:-	-:-	G:G	G:G	G:G	-:-	G:G	G:G	-:-	G:K	-:-	-:-	-:-	-:-	-:-	-:-	G:G	G:G	-:-	-:-	-:-	-:-	-:-	G:G	-:-	-:-	-:-	-:-	G:G	G:G	G:G	G:G	G:G	G:G	-:-	-:-	-:-	-:-	-:-	-:-	G:G	G:G	G:G	G:G	-:-	G:G
Chr01	7206581	G:S	-:-	-:-	-:-	-:-	-:-	-:-	-:-	-:-	-:-	-:-	-:-	-:-	-:-	-:-	-:-	-:-	-:-	G:G	G:G	-:-	-:-	-:-	-:-	-:-	-:-	-:-	-:-	-:-	-:-	G:G	-:-	G:G	G:G	-:-	-:-	-:-	-:-	-:-	-:-	-:-	-:-	G:G	G:G	G:G	G:G	-:-	G:G
Chr01	7206595	A:R	G:G	-:-	-:-	A:A	A:A	A:A	-:-	A:A	A:A	-:-	A:R	-:-	-:-	-:-	-:-	-:-	-:-	A:A	A:A	-:-	-:-	-:-	-:-	-:-	-:-	-:-	-:-	-:-	-:-	A:A	A:A	A:A	-:-	A:R	A:A	-:-	-:-	-:-	-:-	-:-	-:-	A:A	A:A	A:A	A:A	-:-	A:A
Chr01	7206607	A:G	-:-	-:-	-:-	-:-	-:-	-:-	-:-	-:-	-:-	-:-	-:-	-:-	-:-	-:-	-:-	-:-	-:-	-:-	-:-	-:-	-:-	-:-	-:-	-:-	-:-	-:-	-:-	-:-	-:-	-:-	-:-	-:-	-:-	-:-	-:-	-:-	-:-	-:-	-:-	-:-	-:-	A:A	-:-	-:-	A:A	-:-	-:-
Chr01	7206668	C:C	-:-	C:C	C:Y	C:C	C:C	C:C	-:-	C:C	C:C	-:-	-:-	-:-	-:-	-:-	-:-	C:Y	-:-	C:C	C:C	-:-	-:-	-:-	-:-	C:C	C:C	C:C	C:C	C:C	C:C	C:C	-:-	C:C	-:-	-:-	C:C	-:-	-:-	-:-	-:-	C:C	-:-	C:C	C:C	C:C	-:-	C:Y	C:C
Chr01	7206732	G:G	G:G	-:-	G:R	G:G	G:G	-:-	-:-	-:-	-:-	-:-	G:G	-:-	G:G	G:G	-:-	-:-	G:G	-:-	-:-	-:-	-:-	G:G	G:G	G:G	-:-	-:-	-:-	G:G	-:-	-:-	-:-	G:G	-:-	G:G	-:-	-:-	-:-	-:-	-:-	G:G	-:-	G:G	-:-	-:-	-:-	-:-	-:-
Chr01	7206742	-:-	T:T	-:-	T:T	T:T	-:-	-:-	-:-	-:-	-:-	-:-	T:K	-:-	T:T	T:T	-:-	-:-	-:-	-:-	-:-	-:-	-:-	T:T	-:-	T:T	-:-	-:-	T:T	-:-	-:-	-:-	-:-	-:-	-:-	-:-	-:-	-:-	-:-	-:-	-:-	T:T	-:-	T:T	-:-	-:-	-:-	-:-	-:-
Chr01	7206743	-:-	A:A	-:-	A:A	A:A	-:-	-:-	-:-	-:-	-:-	-:-	A:A	-:-	A:A	A:A	-:-	-:-	-:-	-:-	-:-	-:-	-:-	A:A	-:-	A:A	-:-	-:-	A:A	-:-	-:-	-:-	-:-	-:-	-:-	-:-	-:-	-:-	-:-	-:-	-:-	A:R	-:-	A:A	-:-	-:-	-:-	-:-	-:-
Chr01	7298384	-:-	T:T	T:T	-:-	-:-	-:-	-:-	-:-	-:-	T:W	T:T	-:-	T:T	-:-	T:T	-:-	-:-	T:T	T:T	T:T	T:T	-:-	-:-	T:T	-:-	T:W	T:W	-:-	-:-	-:-	T:W	-:-	T:T	-:-	-:-	-:-	-:-	-:-	-:-	-:-	-:-	-:-	-:-	T:T	T:T	-:-	T:W	T:W
Chr01	7298404	-:-	G:G	G:G	-:-	-:-	-:-	-:-	-:-	-:-	G:G	G:G	-:-	G:G	-:-	G:G	-:-	G:G	-:-	G:G	-:-	G:G	-:-	-:-	G:G	-:-	G:G	G:G	-:-	-:-	-:-	G:G	G:S	-:-	-:-	-:-	-:-	-:-	-:-	-:-	-:-	-:-	-:-	-:-	G:G	-:-	-:-	G:G	G:G
Chr01	7298466	-:-	G:G	G:G	-:-	-:-	-:-	-:-	-:-	-:-	G:G	G:G	-:-	G:G	-:-	G:G	-:-	G:G	G:G	G:G	G:G	G:G	-:-	-:-	G:G	-:-	G:G	G:G	-:-	-:-	-:-	G:G	G:G	-:-	-:-	-:-	-:-	-:-	-:-	-:-	-:-	-:-	-:-	-:-	G:G	G:G	-:-	G:K	-:-
Chr01	7298470	-:-	T:T	A:W	-:-	-:-	-:-	-:-	-:-	-:-	-:-	T:T	-:-	-:-	-:-	T:T	-:-	A:T	T:T	-:-	-:-	T:W	-:-	-:-	T:T	-:-	A:W	-:-	-:-	-:-	-:-	A:W	-:-	-:-	-:-	-:-	-:-	-:-	-:-	-:-	-:-	-:-	-:-	-:-	-:-	-:-	-:-	-:-	-:-
Chr01	7298474	-:-	C:C	C:C	-:-	-:-	-:-	-:-	-:-	-:-	C:Y	C:C	-:-	C:C	-:-	C:C	-:-	C:C	C:C	C:C	C:C	C:C	-:-	-:-	C:C	-:-	C:C	C:C	-:-	-:-	-:-	C:C	C:C	C:C	-:-	-:-	-:-	-:-	-:-	-:-	-:-	-:-	-:-	-:-	C:C	C:C	-:-	C:C	C:C
Chr01	7298484	-:-	A:A	A:R	-:-	-:-	-:-	-:-	-:-	-:-	A:R	A:A	-:-	A:A	-:-	A:A	-:-	A:R	A:A	A:A	A:A	A:A	-:-	-:-	A:A	-:-	-:-	-:-	-:-	-:-	-:-	A:R	-:-	-:-	-:-	-:-	-:-	-:-	-:-	-:-	-:-	-:-	-:-	-:-	A:A	A:A	-:-	A:R	A:R
Chr01	7298711	-:-	G:G	G:R	-:-	-:-	-:-	-:-	-:-	-:-	G:R	G:G	-:-	G:G	-:-	G:G	-:-	G:R	G:G	G:G	G:G	G:G	-:-	-:-	G:G	-:-	G:R	-:-	-:-	-:-	-:-	G:R	G:R	-:-	-:-	-:-	-:-	-:-	-:-	-:-	-:-	-:-	-:-	-:-	G:G	G:G	-:-	-:-	-:-
Chr01	7298789	-:-	T:T	-:-	-:-	-:-	-:-	-:-	-:-	-:-	T:T	T:T	-:-	-:-	-:-	T:T	-:-	T:K	T:T	-:-	T:T	T:T	-:-	-:-	T:T	-:-	T:T	T:T	-:-	-:-	-:-	T:T	T:T	T:T	-:-	-:-	-:-	-:-	-:-	-:-	-:-	-:-	-:-	-:-	-:-	T:T	-:-	T:T	-:-
Chr01	7298815	-:-	C:C	C:C	-:-	-:-	-:-	-:-	-:-	-:-	C:Y	C:C	-:-	-:-	-:-	C:C	-:-	C:C	C:C	-:-	C:C	C:C	-:-	-:-	C:C	-:-	C:C	C:C	-:-	-:-	-:-	C:C	C:C	C:C	-:-	-:-	-:-	-:-	-:-	-:-	-:-	-:-	-:-	-:-	-:-	C:C	-:-	C:C	-:-
Chr01	7298817	-:-	A:A	-:-	-:-	-:-	-:-	-:-	-:-	-:-	A:M	A:A	-:-	-:-	-:-	A:A	-:-	A:M	A:A	-:-	A:A	A:A	-:-	-:-	A:A	-:-	-:-	-:-	-:-	-:-	-:-	A:C	A:M	A:M	-:-	-:-	-:-	-:-	-:-	-:-	-:-	-:-	-:-	-:-	-:-	A:A	-:-	A:M	-:-
Note: Format:Sanger Genotype:SOAPSNP Genotype
[truncated: 11 more columns]
