# Supplementary material for: Diversification and independent domestication of Asian and European pears
Source: Genome Biol. 2018 Jun 11;19:77. doi: 10.1186/s13059-018-1452-y (PMC5996476; doi:10.1186/s13059-018-1452-y)
Supplement: Supplementary file 4 — S-genotyping for different accessions. (XLSX 20 kb) [file 13059_2018_1452_MOESM4_ESM.xlsx]

## Sheet: Sheet1
Additional file 4. S-genotyping for different accessions
Samples	Code	Reported S alleles	Covered length	Total length	Identity
Pyc_br1	a	S17	779	828	0.940821
Pyc_br1	b	S21	743	823	0.902795
Pyc_br2	a	S2	1777	1834	0.96892
Pyc_br2	b	S111	608	854	0.711944
Pyc_br3	a	S39	1015	1015	1
Pyc_br3	b	S16	439	441	0.995465
Pyc_br4	a	S12	899	1023	0.878788
Pyc_br4	b	S115	525	687	0.764192
Pyc_br5	a	S2	1512	1834	0.824427
Pyc_br5	b	S102	1324	1751	0.756139
Pyc_co1	a	S101/S37	1194	1335	0.894382
Pyc_co1	b	S119	709	837	0.847073
Pyc_co10	a	S108	348	396	0.878788
Pyc_co10	b	S10	1273	1726	0.737543
Pyc_co11	a	S114	360	361	0.99723
Pyc_co11	b	S108	350	396	0.883838
Pyc_co12	a	S103	1607	1611	0.997517
Pyc_co12	b	S102/S18	1732	1751	0.989149
Pyc_co13	a	S103	1596	1611	0.990689
Pyc_co13	b	S26	679	687	0.988355
Pyc_co14	a	S103	1569	1611	0.973929
Pyc_co14	b	S40	678	860	0.788372
Pyc_co15	a	S102/S18	1661	1751	0.948601
Pyc_co15	b	S22	603	832	0.72476
Pyc_co16	a	S26	623	687	0.906841
Pyc_co16	b	S47	742	924	0.80303
Pyc_co17	a	S108	395	396	0.997475
Pyc_co17	b	S115	592	687	0.861718
Pyc_co18	a	S102/S18	1657	1751	0.946316
Pyc_co18	b	S37	1004	1094	0.917733
Pyc_co19	a	S101/S37	1311	1335	0.982022
Pyc_co19	b	S103	1473	1611	0.914339
Pyc_co2	a	S108	386	396	0.974747
Pyc_co2	b	S101/S37	1014	1094	0.926874
Pyc_co20	a	S101/S37	1049	1094	0.958867
Pyc_co20	b	S115	603	687	0.877729
Pyc_co21	a	S102/S18	1610	1751	0.919475
Pyc_co21	b	S101	1174	1335	0.879401
Pyc_co22	a	S115	668	687	0.972344
Pyc_co22	b	S101/S37	1061	1094	0.969835
Pyc_co23	a	S108	396	396	1
Pyc_co23	b	S101/S37	1289	1335	0.965543
Pyc_co24	a	S103	1553	1611	0.963998
Pyc_co24	b	S40	749	860	0.87093
Pyc_co25	a	S102/S18	1645	1751	0.939463
Pyc_co25	b	S108	362	396	0.914141
Pyc_co26	a	S103	1607	1611	0.997517
Pyc_co26	b	S47	829	924	0.897186
Pyc_co3	a	S26	581	687	0.845706
Pyc_co3	b	S105	270	372	0.725806
Pyc_co4	a	S103	1494	1611	0.927374
Pyc_co4	b	S104	517	708	0.730226
Pyc_co5	a	S101/S37	979	1094	0.894881
Pyc_co5	b	S108	294	396	0.742424
Pyc_co6	a	S5	863	863	1
Pyc_co6	b	S108	354	396	0.893939
Pyc_co8	a	S26	656	687	0.954876
Pyc_co8	b	S101/S37	1016	1094	0.928702
Pyc_co9	a	S101/S37	1079	1094	0.986289
Pyc_co9	b	S106	653	699	0.934192
Pyc_py1	a	S3	862	862	1
Pyc_py1	b	S5	839	863	0.97219
Pyc_py10	a	S3	862	862	1
Pyc_py10	b	S5	861	863	0.997683
Pyc_py11	a	S4	850	855	0.994152
Pyc_py11	b	S5	834	863	0.966396
Pyc_py12	a	S3	862	862	1
Pyc_py12	b	S9	660	687	0.960699
Pyc_py13	a	S111	844	854	0.98829
Pyc_py13	b	S6	817	1032	0.791667
Pyc_py14	a	S1/S111	854	854	1
Pyc_py14	b	S2	1834	1834	1
Pyc_py15	a	S4	828	855	0.968421
Pyc_py15	b	S3	802	862	0.930394
Pyc_py16	a	S3	862	862	1
Pyc_py16	b	S5	863	863	1
Pyc_py17	a	S26	682	687	0.992722
Pyc_py17	b	S12	1009	1023	0.986315
Pyc_py2	a	S4	834	855	0.975439
Pyc_py2	b	S3	812	862	0.941995
Pyc_py3	a	S3	761	862	0.882831
Pyc_py3	b	S5	759	863	0.87949
Pyc_py4	a	S3	855	862	0.991879
Pyc_py4	b	S10	1163	1726	0.673812
Pyc_py5	a	S17	828	828	1
Pyc_py5	b	S7	778	833	0.933974
Pyc_py6	a	S42	1016	1016	1
Pyc_py6	b	S22	602	832	0.723558
Pyc_py7	a	S45	448	451	0.993348
Pyc_py7	b	S19	872	932	0.935622
Pyc_py8	a	S2	1834	1834	1
Pyc_py8	b	S1	609	687	0.886463
Pyc_py9	a	S1	549	687	0.799127
Pyc_py9	b	S6	805	1032	0.780039
Pyc_si1	a	S22	832	832	1
Pyc_si1	b	S8	834	914	0.912473
Pyc_si2	a	S22	826	832	0.992788
Pyc_si2	b	S8	876	914	0.958425
Pyc_si3	a	S8	914	914	1
Pyc_si3	b	S22	803	832	0.965144
Pyc_si4	a	S22	797	832	0.957933
Pyc_si4	b	S19	884	932	0.948498
Pyc_us1	a	S17	828	828	1
Pyc_us1	b	S15	1329	1476	0.900407
Pyc_us2	a	S30	793	793	1
Pyc_us2	b	S12	989	1023	0.966764
Pyc_us3	a	S30	789	793	0.994956
Pyc_us3	b	S19	906	932	0.972103
Pyc_us4	a	S30	719	793	0.906683
Pyc_us4	b	S16	372	441	0.843537
Pyc_us5	a	S12	1023	1023	1
Pyc_us5	b	S16	360	441	0.816327
Pyw_ar1	a	S22	709	832	0.852163
Pyw_ar1	b	S114	291	361	0.806094
Pyw_be1	a	S41	314	333	0.942943
Pyw_be1	b	S1	566	687	0.823872
Pyw_be2	a	S18	1905	1939	0.982465
Pyw_be2	b	S8	862	914	0.943107
Pyw_be3	a	S10	1542	1726	0.893395
Pyw_be3	b	S113	1442	2129	0.677313
Pyw_ca1	a	S2	1784	1834	0.972737
Pyw_ca1	b	S42	962	1016	0.94685
Pyw_ca2	a	S5	854	863	0.989571
Pyw_ca2	b	S42	779	1016	0.766732
Pyw_ca3	a	S43	826	925	0.892973
Pyw_ca3	b	S10	1183	1726	0.6854
Pyw_cau1	a	S115	648	687	0.943231
Pyw_cau1	b	S8	820	914	0.897155
Pyw_cau2	a	S117	1467	1628	0.901106
Pyw_cau2	b	S102	1529	1751	0.873215
Pyw_co1	a	S16	364	441	0.825397
Pyw_co1	b	S7	626	833	0.751501
Pyw_co2	a	S5	826	863	0.957126
Pyw_co2	b	S119	727	837	0.868578
Pyw_cos1	a	S5	863	863	1
Pyw_cos1	b	S40	748	860	0.869767
Pyw_cos2	a	S3	862	862	1
Pyw_cos2	b	S38	1412	1421	0.993666
Pyw_el1	a	S4	761	855	0.890058
Pyw_el1	b	S40	683	860	0.794186
Pyw_el2	a	S119	837	837	1
Pyw_el2	b	S42	1016	1016	1
Pyw_fa1	a	S10	1713	1726	0.992468
Pyw_fa1	b	S109	666	675	0.986667
Pyw_fa2	a	S32.2	836	836	1
Pyw_fa2	b	S119	827	837	0.988053
Pyw_gl1	a	S18	1830	1939	0.943785
Pyw_gl1	b	S102	1598	1751	0.912621
Pyw_ho1	a	S49	901	997	0.903711
Pyw_ho1	b	S37	864	1094	0.789762
Pyw_ho2	a	S16	437	441	0.99093
Pyw_ho2	b	S30	705	793	0.889029
Pyw_ko2	a	S3	862	862	1
Pyw_ko2	b	S43	837	925	0.904865
Pyw_kor1	a	S22	832	832	1
Pyw_kor1	b	S108	351	396	0.886364
Pyw_ma1	a	S20	824	834	0.98801
Pyw_ma1	b	S47	909	924	0.983766
Pyw_ma2	a	S5	792	863	0.917729
Pyw_ma2	b	S22	757	832	0.909856
Pyw_ni1	a	S18	1672	1939	0.8623
Pyw_ni1	b	S102	1318	1751	0.752713
Pyw_ni2	a	S106	662	699	0.947067
Pyw_ni2	b	S22	734	832	0.882212
Pyw_pa1	a	S41	323	333	0.96997
Pyw_pa1	b	S22	774	832	0.930288
Pyw_pa2	a	S15	1412	1476	0.95664
Pyw_pa2	b	S49	767	997	0.769308
Pyw_pa3	a	S117	1411	1628	0.866708
Pyw_pa3	b	S110	1858	2393	0.776431
Pyw_ph1	a	S12	933	1023	0.912023
Pyw_ph1	b	S49	693	997	0.695085
Pyw_ph2	a	S113	2116	2129	0.993894
Pyw_ph2	b	S10	1202	1726	0.696408
Pyw_ph3	a	S16	441	441	1
Pyw_ph3	b	S26	502	687	0.730713
Pyw_ps1	a	S10	1713	1726	0.992468
Pyw_ps1	b	S49	664	997	0.665998
Pyw_ps2	a	S22	832	832	1
Pyw_ps2	b	S47	757	924	0.819264
Pyw_py1	a	S16	404	441	0.9161
Pyw_py1	b	S111	782	854	0.915691
Pyw_py2	a	S16	441	441	1
Pyw_py2	b	S111	726	854	0.850117
Pyw_py3	a	S47	921	924	0.996753
Pyw_py3	b	S19	911	932	0.977468
Pyw_pyr1	a	S22	821	832	0.986779
Pyw_pyr1	b	S51	691	846	0.816785
Pyw_pyr2	a	S101/S37	1241	1335	0.929588
Pyw_pyr2	b	S115	609	687	0.886463
Pyw_re1	a	S42	1016	1016	1
Pyw_re1	b	S101/S37	1043	1094	0.953382
Pyw_re2	a	S41	326	333	0.978979
Pyw_re2	b	S10	1658	1726	0.960603
Pyw_sa1	a	S5	863	863	1
Pyw_sa1	b	S51	681	846	0.804965
Pyw_sa2	a	S5	863	863	1
Pyw_sa2	b	S108	313	396	0.790404
Pyw_sac1	a	S32.2	836	836	1
Pyw_sac1	b	S47	837	924	0.905844
Pyw_se1	a	S7	809	833	0.971188
Pyw_se1	b	S111	717	854	0.839578
Pyw_se2	a	S12	1012	1023	0.989247
Pyw_se2	b	S5	835	863	0.967555
Pyw_sp1	a	S4	855	855	1
Pyw_sp1	b	S10	1651	1726	0.956547
Pyw_sp2	a	S12	1023	1023	1
Pyw_sp2	b	S102	1698	1751	0.969732
Pyw_sy1	a	S119	837	837	1
Pyw_sy1	b	S19	922	932	0.98927
Pyw_sy2	a	S31	495	509	0.972495
Pyw_sy2	b	S115	644	687	0.937409
Pyw_us1	a	S38	1412	1421	0.993666
Pyw_us1	b	S19	852	932	0.914163
Pyw_us2	a	S8	914	914	1
Pyw_us2	b	S119	682	837	0.814815
Pyw_us3	a	S119	788	837	0.941458
Pyw_us3	b	S10	1191	1726	0.690035
Pyw_us4	a	S31	474	509	0.931238
Pyw_us4	b	S3	789	862	0.915313
Pyw_us5	a	S12	1023	1023	1
Pyw_us5	b	S18	1659	1939	0.855596
Pyw_xe1	a	S19	920	932	0.987124
Pyw_xe1	b	S15	1268	1476	0.859079
Pyw_xe2	a	S17	824	828	0.995169
Pyw_xe2	b	S8	902	914	0.986871
