# Supplementary material for: Diversification and independent domestication of Asian and European pears
Source: Genome Biol. 2018 Jun 11;19:77. doi: 10.1186/s13059-018-1452-y (PMC5996476; doi:10.1186/s13059-018-1452-y)
Supplement: Supplementary file 5 — List of genes in selective sweeps in Asian and European groups during domestication from wild to cultivated pears. (XLSX 188 kb) [file 13059_2018_1452_MOESM5_ESM.xlsx]

## Sheet: Dom_Asian_Cul-vs-Dom_Asian_Wild
Gene	Chromosome	Start	End	Coverage	Cultivars				Wild accessions				Fst
					Number of SNPs	θ value	π value	Tajima’S D value	Number of SNPs	θ value	π value	Tajima’S D value
Pbr007801.1	Chr01	1452474	1462488	0.94678	146	33.5632	23.3762	-1.6906	376	89.49	59.3177	-1.89142	0.440105
Pbr009402.1	Chr01	6102783	6103357	0.986087	5	1.14943	0.40264	-2.09973	4	0.952021	0.681838	-1.19026	0.723195
Pbr009419.1	Chr01	6238265	6242848	0.963787	79	18.1609	9.31069	-2.28646	139	33.0827	32.1511	-0.800029	0.385782
Pbr009420.1	Chr01	6243600	6248596	0.979588	92	21.1494	10.0629	-2.41982	104	24.7526	17.6261	-1.69385	0.388513
Pbr009422.1	Chr01	6254421	6259248	0.915493	88	20.2299	13.3527	-1.79647	175	41.6509	34.0211	-1.34272	0.32389
Pbr009423.1	Chr01	6260859	6263890	0.915897	47	10.8046	7.62087	-1.60921	97	23.0865	18.9601	-1.31462	0.481869
Pbr009432.1	Chr01	6319948	6322926	0.876133	42	9.65518	4.38054	-2.42615	73	17.3744	13.6295	-1.43171	0.359511
Pbr009433.1	Chr01	6323765	6327785	0.981099	74	17.0115	8.32613	-2.36011	115	27.3706	24.2222	-1.09838	0.373541
Pbr009476.1	Chr01	6619834	6625438	0.969492	78	17.931	9.61388	-2.20679	182	43.317	40.3109	-0.946637	0.437604
Pbr009477.1	Chr01	6627615	6629781	0.991232	24	5.51724	1.80213	-2.74271	57	13.5663	13.1643	-0.788328	0.506955
Pbr009479.1	Chr01	6639270	6642836	0.97589	47	10.8046	6.49064	-1.95418	71	16.8984	14.2289	-1.23341	0.498338
Pbr009480.1	Chr01	6647443	6648159	0.910739	5	1.14943	0.498499	-1.892	15	3.57008	3.12733	-1.01432	0.464334
Pbr009481.1	Chr01	6658009	6663326	0.977623	94	21.6092	9.27345	-2.57849	176	41.8889	41.6457	-0.724661	0.437195
Pbr009482.1	Chr01	6666628	6672373	0.743126	89	20.4598	13.5266	-1.79333	129	30.7027	21.0188	-1.79583	0.345712
Pbr009488.1	Chr01	6712090	6716013	0.955403	65	14.9425	8.70172	-2.04029	137	32.6067	14.5345	-2.62705	0.364769
Pbr009490.1	Chr01	6722875	6725681	0.879943	56	12.8736	7.666	-1.98584	88	20.9445	20.4817	-0.772272	0.428322
Pbr009491.1	Chr01	6730447	6732175	0.973395	25	5.74713	3.1761	-2.03406	33	7.85418	6.34089	-1.30993	0.626341
Pbr009562.1	Chr01	7250761	7253129	0.882229	41	9.42529	6.03496	-1.81186	81	19.2784	12.3127	-1.93675	0.357289
Pbr009564.1	Chr01	7271767	7276407	0.964878	71	16.3218	10.538	-1.83409	141	33.5588	17.8246	-2.33146	0.346079
Pbr009568.1	Chr01	7298129	7301098	0.793939	41	9.42529	6.04871	-1.80708	65	15.4703	9.77903	-1.94727	0.172092
Pbr009569.1	Chr01	7304691	7305853	0.839209	8	1.83908	0.814626	-2.06423	18	4.2841	3.71426	-1.06218	0.399334
Pbr013438.1	Chr01	10664747	10666219	0.997284	15	3.44828	1.50855	-2.28373	26	6.18814	4.96399	-1.30691	0.677818
Pbr013439.1	Chr01	10661774	10663610	1	26	5.97701	2.20021	-2.62784	33	7.85418	7.64424	-0.759346	0.65847
Pbr013440.1	Chr01	10657314	10659956	0.939084	45	10.3448	3.67134	-2.7594	72	17.1364	16.8806	-0.74375	0.567459
Pbr013442.1	Chr01	10646381	10649556	0.945214	42	9.65518	3.52742	-2.716	79	18.8024	14.3728	-1.50361	0.659769
Pbr013443.2	Chr01	10642882	10645741	0.980769	44	10.1149	6.3345	-1.86433	77	18.3264	13.925	-1.51832	0.579193
Pbr013451.1	Chr01	10569038	10572956	0.957642	61	14.023	9.77752	-1.65297	128	30.4647	25.0248	-1.32082	0.448809
Pbr013456.1	Chr01	10524847	10526980	0.999063	28	6.43678	3.79108	-1.93497	104	24.7526	14.6308	-2.11213	0.279529
Pbr013457.1	Chr01	10522366	10524146	0.933745	12	2.75862	1.00986	-2.42892	53	12.6143	7.97049	-1.93461	0.23414
Pbr013458.1	Chr01	10509032	10518747	0.990119	92	21.1494	8.36869	-2.68999	226	53.7892	41.9977	-1.47227	0.563204
Pbr013459.1	Chr01	10504891	10507146	0.988032	33	7.58621	3.87364	-2.20973	67	15.9464	12.6265	-1.40303	0.536106
Pbr013460.1	Chr01	10501706	10504127	0.960776	24	5.51724	1.89582	-2.68897	87	20.7065	20.6512	-0.705188	0.520153
Pbr013463.1	Chr01	10473203	10476012	0.942349	51	11.7241	7.02355	-1.96659	123	29.2747	26.6028	-1.01728	0.418771
Pbr013464.2	Chr01	10467251	10471526	0.986202	43	9.88506	5.68383	-2.03061	143	34.0348	19.3573	-2.20126	0.259031
Pbr013478.1	Chr01	10390896	10395682	0.993942	53	12.1839	8.1855	-1.7285	176	41.8889	32.858	-1.45575	0.328104
Pbr013479.1	Chr01	10388790	10390667	0.948349	15	3.44828	2.21737	-1.66263	65	15.4703	15.7714	-0.624039	0.366448
Pbr013480.1	Chr01	10384467	10387059	0.989973	22	5.05747	3.12924	-1.80509	78	18.5644	17.8615	-0.82414	0.626176
Pbr013500.1	Chr01	10313468	10315331	0.986052	22	5.05747	3.16422	-1.78336	68	16.1844	14.1161	-1.12863	0.444767
Pbr013512.1	Chr01	10251998	10255557	0.839045	19	4.36782	2.02143	-2.26413	77	18.3264	14.9953	-1.31783	0.303052
Pbr013513.1	Chr01	10245129	10249429	0.750988	11	2.52874	0.695386	-2.66287	91	21.6585	17.9612	-1.28512	0.38957
Pbr013514.1	Chr01	10233938	10236628	0.999257	36	8.27586	2.99296	-2.70582	101	24.0385	18.0472	-1.55928	0.331933
Pbr013522.1	Chr01	10183956	10186266	0.9299	27	6.2069	2.73448	-2.40388	59	14.0423	8.05353	-2.14071	0.555196
Pbr013526.1	Chr01	10159978	10161064	0.99172	12	2.75862	1.69266	-1.70215	47	11.1863	7.15119	-1.90036	0.3211
Pbr013527.1	Chr01	10154669	10156919	1	27	6.2069	3.95873	-1.77399	120	28.5606	24.0565	-1.2471	0.401385
Pbr013529.1	Chr01	10144635	10150608	0.974556	82	18.8506	8.19216	-2.55139	181	43.079	29.1081	-1.83522	0.564663
Pbr013532.1	Chr01	10126537	10127868	0.999249	9	2.06897	0.497936	-2.67576	37	8.8062	6.51881	-1.54211	0.531529
Pbr013533.1	Chr01	10111046	10112234	0.999159	9	2.06897	0.840443	-2.21078	39	9.28221	7.86758	-1.18688	0.623795
Pbr013539.1	Chr01	10054094	10057526	0.949024	41	9.42529	5.25004	-2.08471	101	24.0385	20.3996	-1.22122	0.477238
Pbr013573.1	Chr01	9787543	9789824	0.832165	33	7.58621	4.42866	-1.97292	50	11.9003	8.42855	-1.67166	0.389432
Pbr013578.1	Chr01	9728368	9730947	0.982171	77	17.7012	10.8659	-1.94518	94	22.3725	20.2726	-1.02097	0.329175
Pbr013597.1	Chr01	9576575	9579024	0.966531	72	16.5517	9.44213	-2.08673	92	21.8965	20.3786	-0.935883	0.420109
Pbr018398.1	Chr01	4269828	4271917	0.915311	21	4.82759	2.44468	-2.14914	40	9.52021	5.58136	-2.0643	0.183169
Pbr018690.1	Chr01	8958837	8960877	0.99755	33	7.58621	3.85937	-2.21582	64	15.2323	15.409	-0.650581	0.379247
Pbr018691.1	Chr01	8963326	8965568	1	27	6.2069	3.41468	-2.05391	62	14.7563	12.1832	-1.28429	0.295042
Pbr003147.1	Chr02	3280331	3283357	0.974062	12	2.75862	1.64122	-1.7569	41	9.75822	7.13862	-1.5792	0.180505
Pbr003154.1	Chr02	3315861	3317645	0.999431	16	3.67816	2.51275	-1.5529	52	12.3763	10.3124	-1.25056	0.500819
Pbr003155.1	Chr02	3320310	3323663	0.928185	26	5.97701	2.89821	-2.25595	63	14.9943	14.7995	-0.734186	0.50813
Pbr003156.1	Chr02	3329862	3332982	0.926963	22	5.05747	3.18722	-1.76907	63	14.9943	14.5039	-0.801476	0.370517
Pbr003157.1	Chr02	3381944	3382722	0.928366	7	1.6092	0.759289	-1.93474	63	14.9943	12.7124	-1.20922	0.532975
Pbr003158.1	Chr02	3472107	3476714	0.970172	30	6.89655	4.44483	-1.76555	113	26.8946	20.7238	-1.49413	0.615675
Pbr003161.1	Chr02	3480742	3483475	0.934716	51	11.7241	8.33239	-1.59713	134	31.8927	28.4468	-1.07695	0.360444
Pbr003167.1	Chr02	3483782	3487724	0.87689	41	9.42529	5.56008	-1.97694	198	47.1251	43.4504	-0.977462	0.579666
Pbr003169.1	Chr02	3503149	3506075	0.996435	7	1.6092	0.595181	-2.20823	9	2.14205	2.2687	-0.41502	0.555146
Pbr005472.1	Chr02	3563236	3566748	0.974659	15	3.44828	2.21216	-1.6672	39	9.28221	6.51131	-1.67603	0.535019
Pbr007411.2	Chr02	3614869	3619181	0.977901	66	15.1724	9.9627	-1.79311	126	29.9887	25.4037	-1.23143	0.613952
Pbr007416.1	Chr02	3635991	3643046	0.953634	31	7.12644	4.55875	-1.78486	96	22.8485	13.694	-2.08016	0.606296
Pbr007417.1	Chr02	3647155	3647873	0.988804	22	5.05747	2.67704	-2.086	54	12.8523	7.2948	-2.15415	0.618541
Pbr007418.1	Chr02	3649248	3653731	0.994193	12	2.75862	1.74371	-1.64782	26	6.18814	4.77956	-1.4043	0.607704
Pbr007420.1	Chr02	20086923	20093109	0.929853	79	18.1609	11.3998	-1.90002	148	35.2248	29.0733	-1.31007	0.621171
Pbr007426.1	Chr02	4068035	4072911	0.975692	38	8.73563	4.60757	-2.17291	75	17.8504	13.2025	-1.5866	0.638968
Pbr007431.1	Chr02	4140600	4150120	0.956615	89	20.4598	9.22015	-2.50263	193	45.935	32.8624	-1.69798	0.663521
Pbr011708.1	Chr02	4190089	4191984	0.985469	167	38.3908	16.8128	-2.57537	362	86.1579	53.6736	-2.03082	0.385971
Pbr018801.2	Chr02	4215272	4218185	0.735643	181	41.6092	28.4759	-1.73699	237	56.4073	34.7108	-2.05117	0.157977
Pbr023298.1	Chr02	4273100	4278108	1	16	3.67816	1.35027	-2.51497	38	9.0442	6.79891	-1.50581	0.426135
Pbr023324.1	Chr02	4315051	4315923	0.908657	72	16.5517	10.1558	-1.94227	136	32.3687	24.5829	-1.5373	0.408226
Pbr025212.1	Chr02	4323170	4323946	0.973512	35	8.04598	4.11793	-2.21369	61	14.5183	10.964	-1.52376	0.408234
Pbr027555.2	Chr02	4327541	4328480	0.953377	90	20.6897	13.1528	-1.87948	175	41.6509	23.0078	-2.26415	0.37075
Pbr027590.1	Chr02	4338922	4341515	0.849122	54	12.4138	8.10177	-1.79343	109	25.9426	18.9716	-1.62897	0.268441
Pbr027591.1	Chr02	4341805	4344323	0.96957	181	41.6092	21.9621	-2.27129	283	67.3555	44.7132	-1.88443	0.303424
Pbr027725.1	Chr02	4521343	4524213	0.994951	44	10.1149	6.1779	-1.91523	220	52.3612	37.8914	-1.67146	0.36658
Pbr027750.1	Chr02	4525121	4528117	0.973278	22	5.05747	2.11559	-2.43476	58	13.8043	9.57471	-1.73076	0.614125
Pbr027753.1	Chr02	4528159	4529913	0.96913	49	11.2644	5.85396	-2.22552	127	30.2267	25.0886	-1.29089	0.333215
Pbr027756.1	Chr02	7654920	7676075	0.937063	20	4.5977	2.6438	-1.92575	68	16.1844	9.32367	-2.14159	0.52117
Pbr027760.1	Chr02	7621233	7622962	0.973123	47	10.8046	7.06501	-1.77887	76	18.0884	12.7544	-1.70556	0.635816
Pbr027761.1	Chr02	7618072	7620621	1	14	3.21839	2.16864	-1.55655	35	8.33019	6.09953	-1.56428	0.463395
Pbr027762.1	Chr02	16344839	16346145	0.677888	3	0.689655	0.297357	-1.65197	15	3.57008	2.27541	-1.75645	0.395079
Pbr032035.1	Chr02	15210655	15213092	0.602543	17	3.90805	2.18606	-1.94255	23	5.47412	3.53149	-1.80351	0.204185
Pbr035189.1	Chr02	7611623	7617200	0.997809	20	4.5977	2.89572	-1.75508	43	10.2342	7.28823	-1.64796	0.33107
Pbr035190.1	Chr02	7567326	7575378	0.987022	76	17.4713	9.60625	-2.15929	157	37.3668	25.8207	-1.77869	0.376856
Pbr038129.1	Chr02	7561157	7564723	0.991379	41	9.42529	5.33198	-2.05623	74	17.6124	10.3933	-2.09869	0.465174
Pbr041463.1	Chr02	7555909	7559062	0.886713	79	18.1609	10.9067	-1.99122	143	34.0348	23.4784	-1.78043	0.175571
Pbr041464.1	Chr02	7544828	7548815	0.800521	86	19.7701	12.3237	-1.91899	192	45.697	29.5078	-1.94097	0.317571
Pbr041475.1	Chr02	7533995	7537099	1	61	14.023	9.63511	-1.68681	100	23.8005	17.3277	-1.63744	0.295574
Pbr041482.1	Chr02	7530850	7533225	0.999375	47	10.8046	6.06524	-2.08403	84	19.9924	13.2388	-1.8576	0.197319
Pbr041483.1	Chr02	7517850	7521737	0.982845	55	12.6437	7.39679	-2.0192	126	29.9887	20.649	-1.78137	0.193489
Pbr041484.1	Chr02	7515834	7517154	1	30	6.89655	4.04806	-1.95063	46	10.9482	8.02096	-1.58377	0.25924
Pbr041485.1	Chr02	7494598	7506463	0.931627	59	13.5632	8.05178	-1.99582	89	21.1825	13.6332	-1.92415	0.546755
Pbr041491.1	Chr02	7474248	7476837	0.960766	44	10.1149	6.29946	-1.87572	97	23.0865	16.9653	-1.61286	0.371745
Pbr041492.1	Chr02	7465532	7467699	0.870347	24	5.51724	2.85915	-2.13641	33	7.85418	5.22455	-1.78152	0.362089
Pbr041500.3	Chr02	7464622	7465103	0.999162	47	10.8046	6.95523	-1.81238	116	27.6086	19.9179	-1.66497	0.400126
Pbr041503.2	Chr02	7459455	7462974	0.997244	154	35.4023	12.2324	-2.88716	272	64.7375	53.9357	-1.29134	0.314749
Pbr041504.1	Chr02	7415751	7420748	0.93691	39	8.96552	3.13686	-2.75621	67	15.9464	13.3228	-1.25372	0.453453
Pbr041505.1	Chr02	5364288	5367572	0.981748	66	15.1724	9.76395	-1.83688	158	37.6048	34.1539	-1.02284	0.389244
Pbr041506.1	Chr02	5368957	5370643	0.792597	61	14.023	5.70269	-2.62127	164	39.0329	28.161	-1.67363	0.471485
Pbr041507.1	Chr02	5371331	5371582	0.995568	43	9.88506	3.9679	-2.6007	67	15.9464	18.12	-0.225079	0.424627
Pbr041508.3	Chr02	5517294	5519854	0.920731	79	18.1609	5.61176	-2.97068	230	54.7412	34.6634	-1.98819	0.433796
Pbr041509.1	Chr02	5546615	5547064	0.993355	48	11.0345	3.83342	-2.79221	86	20.4685	17.9245	-1.12363	0.563744
Pbr041510.2	Chr02	5557898	5559755	0.968317	37	8.50575	2.74447	-2.83704	119	28.3226	21.7856	-1.50023	0.551478
Pbr041511.1	Chr02	5563233	5569157	1	11	2.52874	0.64878	-2.71632	29	6.90216	5.62134	-1.27626	0.382246
Pbr041512.1	Chr02	5574039	5578018	0.996318	18	4.13793	1.18429	-2.79631	63	14.9943	12.4422	-1.27073	0.464138
Pbr041513.1	Chr02	18239087	18239644	0.471326	3	0.689655	0.278746	-1.71046	5	1.19003	1.94025	1.108	0.605656
Pbr041515.1	Chr02	3079479	3085333	0.984049	34	7.81609	2.43425	-2.85961	91	21.6585	13.858	-1.93811	0.385742
Pbr041517.1	Chr02	3087367	3095652	0.902229	25	5.74713	2.64109	-2.32962	61	14.5183	10.1995	-1.70328	0.687776
Pbr041518.2	Chr02	7040011	7046134	0.949567	42	9.65518	4.4247	-2.41115	84	19.9924	9.22691	-2.54797	0.68021
Pbr041519.1	Chr02	6970885	6974284	0.913191	8	1.83908	0.482097	-2.56165	24	5.71213	4.16165	-1.5384	0.186811
Pbr041520.1	Chr02	6941477	6942895	0.957873	21	4.82759	1.92728	-2.48447	46	10.9482	7.96777	-1.60016	0.408239
Pbr041523.1	Chr02	6879424	6879876	0.95527	9	2.06897	0.59111	-2.54927	23	5.47412	4.75012	-1.08271	0.539383
Pbr041525.1	Chr02	6674815	6675441	0.924174	6	1.37931	0.528592	-2.10373	23	5.47412	3.21413	-1.99122	0.388797
Pbr041526.1	Chr02	61987	62898	0.9969	16	3.67816	2.01987	-1.96081	110	26.1806	17.3091	-1.87199	0.430669
Pbr042921.1	Chr02	92624	96589	0.938746	48	11.0345	7.81325	-1.60167	103	24.5146	15.0932	-2.02671	0.297424
Pbr000989.1	Chr03	1361063	1366925	0.943736	19	4.36782	2.63066	-1.83181	67	15.9464	16.4918	-0.574195	0.489854
Pbr000990.1	Chr03	1371223	1378464	0.717992	20	4.5977	1.63175	-2.61136	30	7.14016	5.64763	-1.35643	0.404743
Pbr003843.1	Chr03	1435864	1463494	1	11	2.52874	1.50761	-1.73148	20	4.76011	3.11293	-1.75431	0.460397
Pbr003857.1	Chr03	1526187	1527908	0.997874	31	7.12644	2.79614	-2.58228	46	10.9482	5.87591	-2.24468	0.481044
Pbr003860.1	Chr03	1618355	1620139	0.788709	59	13.5632	5.91033	-2.52131	98	23.3245	15.3032	-1.88511	0.54307
Pbr012930.1	Chr03	1641719	1642864	0.920995	30	6.89655	4.06044	-1.94486	69	16.4224	14.7573	-1.03875	0.423069
Pbr012953.1	Chr03	1645336	1648755	0.899911	108	24.8276	14.9613	-1.99926	199	47.3631	41.7115	-1.1218	0.463826
Pbr012954.1	Chr03	1651177	1652198	0.996678	30	6.89655	4.24303	-1.85968	56	13.3283	13.1276	-0.738296	0.502659
Pbr012955.1	Chr03	1655795	1658146	0.932706	57	13.1035	8.49711	-1.81106	91	21.6585	15.7654	-1.63456	0.372692
Pbr012956.1	Chr03	2306962	2307597	0.824522	130	29.8851	12.946	-2.58165	158	37.6048	23.1106	-2.04487	0.326649
Pbr013191.1	Chr03	2299512	2301081	0.999267	14	3.21839	1.14821	-2.50659	33	7.85418	7.76203	-0.709587	0.361958
Pbr013192.1	Chr03	2261393	2263540	0.997175	21	4.82759	2.32234	-2.22843	43	10.2342	5.72077	-2.16307	0.344978
Pbr013193.1	Chr03	25495375	25496950	0.998365	13	2.98851	1.62349	-1.92947	64	15.2323	13.4012	-1.10065	0.481688
Pbr013194.1	Chr03	25504772	25507078	0.937904	5	1.14943	0.274733	-2.3769	17	4.04609	4.07545	-0.61416	0.642832
Pbr013209.1	Chr03	568214	568603	1	4	0.919541	0.405047	-1.77165	7	1.66604	1.62163	-0.635301	0.648518
Pbr013210.1	Chr03	565147	566497	0.669386	17	3.90805	1.71793	-2.30962	76	18.0884	14.9157	-1.29553	0.367962
Pbr013212.1	Chr03	561067	563137	0.998269	34	7.81609	2.38341	-2.8807	89	21.1825	15.2799	-1.65633	0.590393
Pbr013213.1	Chr03	519239	520835	0.900243	11	2.52874	1.31734	-1.94966	33	7.85418	4.93556	-1.9036	0.169247
Pbr013214.1	Chr03	513190	518624	0.988957	24	5.51724	3.46518	-1.78879	44	10.4722	9.28189	-1.06321	0.579523
Pbr013215.1	Chr03	507751	510195	0.997299	31	7.12644	4.47084	-1.82463	79	18.8024	14.6059	-1.46102	0.330501
Pbr013216.1	Chr03	498201	500454	0.963137	15	3.44828	1.33735	-2.43374	37	8.8062	5.96276	-1.75293	0.549588
Pbr013231.1	Chr03	489600	494387	0.954569	22	5.05747	3.36841	-1.65652	75	17.8504	18.5561	-0.557782	0.496393
Pbr013233.1	Chr03	487279	487869	0.99848	3	0.689655	0.23064	-1.86166	21	4.99811	4.0693	-1.24687	0.398842
Pbr013234.1	Chr03	477950	478750	1	6	1.37931	0.565885	-2.03351	8	1.90404	1.88186	-0.60827	0.253672
Pbr013237.1	Chr03	466849	471684	0.978178	17	3.90805	2.40289	-1.77253	75	17.8504	16.3615	-0.97951	0.50908
Pbr013239.2	Chr03	448396	451222	0.927401	42	9.65518	6.73441	-1.62642	107	25.4666	20.7672	-1.33727	0.358675
Pbr013240.1	Chr03	432861	438046	0.99944	46	10.5747	7.3367	-1.64566	148	35.2248	26.3874	-1.5752	0.522563
Pbr013241.1	Chr03	427406	431010	0.964133	50	11.4943	6.37364	-2.11231	116	27.6086	23.6133	-1.20136	0.577493
Pbr013243.1	Chr03	418501	422308	0.935578	9	2.06897	1.03412	-1.94785	54	12.8523	12.1193	-0.879822	0.418318
Pbr013247.1	Chr03	410497	412615	0.935567	59	13.5632	6.87803	-2.28384	181	43.079	36.8796	-1.20633	0.526925
Pbr013248.1	Chr03	402559	409807	0.72482	27	6.2069	2.81555	-2.36217	59	14.0423	12.368	-1.0944	0.570004
Pbr013261.1	Chr03	394769	396035	0.900007	69	15.8621	10.1898	-1.84329	319	75.9237	52.4031	-1.79363	0.442004
Pbr013262.1	Chr03	382102	385751	0.891865	7	1.6092	0.94347	-1.62781	20	4.76011	3.20869	-1.68993	0.327531
Pbr013264.1	Chr03	344205	346200	0.992777	28	6.43678	3.28965	-2.18441	98	23.3245	24.451	-0.531107	0.445632
Pbr013265.1	Chr03	292318	305453	1	20	4.5977	1.86379	-2.45417	48	11.4243	10.8819	-0.843489	0.606436
Pbr013266.1	Chr03	4142735	4143825	0.991882	37	8.50575	2.77319	-2.82604	87	20.7065	16.7655	-1.35132	0.512577
Pbr013267.1	Chr03	5127798	5135444	0.971295	30	6.89655	4.35448	-1.8077	81	19.2784	17.5175	-1.00876	0.427937
Pbr013269.1	Chr03	167961	171832	0.99917	8	1.83908	0.888112	-1.9543	34	8.09218	5.70627	-1.65172	0.28539
Pbr013270.1	Chr03	173987	176441	1	3	0.689655	0.136364	-2.15797	29	6.90216	6.08044	-1.0573	0.43122
Pbr013271.2	Chr03	176690	178558	0.958577	15	3.61726	1.25635	-2.50472	95	22.6105	20.4135	-1.03262	0.634976
Pbr013284.2	Chr03	248696	249604	0.937962	60	13.7931	7.71176	-2.11207	110	26.1806	19.6927	-1.55694	0.547409
Pbr013289.1	Chr03	250880	252772	0.900771	18	4.13793	2.85913	-1.54858	39	9.28221	6.70382	-1.60659	0.585677
Pbr013296.1	Chr03	253925	258736	1	8	1.83908	0.521129	-2.50326	19	4.5221	3.05054	-1.68051	0.355209
Pbr013297.1	Chr03	4020553	4022500	0.961123	3	0.689655	0.305776	-1.62551	18	4.2841	4.08532	-0.787681	0.247535
Pbr013298.1	Chr03	21511142	21513114	0.975372	38	8.73563	3.20376	-2.69733	53	12.6143	10.8128	-1.17021	0.47798
Pbr013299.1	Chr03	20839378	20849041	0.781987	6	1.37931	0.75999	-1.66805	28	6.66415	5.24329	-1.36411	0.303033
Pbr013307.2	Chr03	20854455	20861019	0.981818	18	4.13793	1.9175	-2.25008	63	14.9943	12.5473	-1.24679	0.487964
Pbr013310.1	Chr03	20864336	20866932	0.824008	5	1.14943	0.322036	-2.2744	13	3.09407	2.11301	-1.58778	0.63262
Pbr013311.1	Chr03	22411928	22422645	0.98615	44	10.1149	6.23977	-1.89512	73	17.3744	14.9239	-1.17634	0.409645
Pbr013315.1	Chr03	22303572	22305341	0.999221	14	3.21839	1.00186	-2.64284	25	5.95013	5.50376	-0.903076	0.389692
Pbr013316.1	Chr03	22201710	22201916	0.988727	46	10.5747	6.30842	-1.96603	193	45.935	38.1892	-1.29343	0.383845
Pbr013323.1	Chr03	22196933	22198884	0.956277	45	10.3448	7.14615	-1.65388	151	35.9388	23.5216	-1.90475	0.38041
Pbr013348.1	Chr03	22189144	22193681	0.99006	5	1.14943	0.227273	-2.47974	31	7.37817	6.7432	-0.952669	0.572552
Pbr013349.1	Chr03	22171390	22173444	0.870874	12	2.75862	0.649467	-2.81251	64	15.2323	8.9461	-2.09932	0.512051
Pbr013351.1	Chr03	22166701	22169875	0.984207	17	3.90805	1.86729	-2.1925	92	21.8965	21.0928	-0.823422	0.500617
Pbr013353.1	Chr03	22164271	22165311	0.967877	36	8.27586	4.81076	-1.99117	134	31.8927	28.2863	-1.09443	0.449272
Pbr013354.1	Chr03	22106053	22124682	0.994286	33	7.58621	3.13345	-2.52556	181	43.079	32.2867	-1.578	0.431861
Pbr013356.1	Chr03	22077674	22078936	0.999124	10	2.29885	0.543391	-2.73466	50	11.9003	8.64149	-1.61109	0.344656
Pbr013357.1	Chr03	22053097	22055333	0.898493	40	9.19541	5.65864	-1.8911	70	16.6604	17.6096	-0.496978	0.473165
Pbr013359.1	Chr03	4570860	4572094	1	4	0.919541	0.458586	-1.63463	19	4.5221	4.18896	-0.878578	0.302548
Pbr013367.1	Chr03	4565885	4570198	0.9151	31	7.12644	4.70351	-1.71937	89	21.1825	17.5657	-1.28459	0.416243
Pbr013368.1	Chr03	4556831	4561903	0.997425	9	2.06897	1.30088	-1.58569	59	14.0423	12.7338	-1.00568	0.588384
Pbr013386.1	Chr03	4436004	4437487	0.886899	45	10.3448	6.90518	-1.73054	113	26.8946	20.2857	-1.55053	0.511309
Pbr013387.1	Chr03	10926989	10928749	0.922097	11	2.52874	1.69303	-1.51884	32	7.61617	4.74538	-1.91784	0.344375
Pbr013405.1	Chr03	3689004	3693119	0.968694	33	7.58621	4.53701	-1.92669	102	24.2765	19.8214	-1.3325	0.423206
Pbr013406.1	Chr03	3697053	3700656	0.967688	14	3.21839	1.67481	-2.01631	64	15.2323	14.8576	-0.774194	0.568068
Pbr013407.1	Chr03	3701930	3704419	1	6	1.37931	0.495038	-2.16691	11	2.61806	2.75015	-0.453716	0.535694
Pbr013410.1	Chr03	3715024	3717143	0.957223	10	2.29885	1.17664	-1.94746	42	9.99622	10.4344	-0.531838	0.461523
Pbr022782.1	Chr03	3719396	3720979	0.904217	80	18.3908	11.8221	-1.84987	156	37.1288	33.9114	-1.00488	0.422238
Pbr022784.1	Chr03	266013	268782	0.966136	23	5.28736	2.25009	-2.42115	61	14.5183	12.3701	-1.19358	0.505935
Pbr022785.1	Chr03	269889	271213	0.808081	2	0.45977	0.0930736	-1.88128	6	1.42803	0.781297	-1.76383	0.569373
Pbr022799.2	Chr03	356508	360553	0.975471	122	28.046	19.9668	-1.6331	194	46.173	41.2627	-1.07622	0.311131
Pbr042309.1	Chr03	363529	364800	0.957923	65	14.9425	10.1132	-1.72483	156	37.1288	19.8428	-2.32335	0.499077
Pbr042312.2	Chr03	399847	403016	0.950082	120	27.5862	14.9618	-2.20769	214	50.9331	39.5067	-1.4894	0.415997
Pbr006692.1	Chr04	442766	445853	0.970213	9	2.06897	1.28826	-1.60283	26	6.18814	4.74862	-1.42064	0.213307
Pbr012356.2	Chr04	447665	453621	0.921556	20	4.5977	3.03105	-1.6634	53	12.6143	9.41036	-1.54737	0.317182
Pbr012360.2	Chr04	22477080	22479658	1	7	1.6092	0.723095	-1.99506	22	5.23612	2.41763	-2.38881	0.264413
Pbr012361.1	Chr04	4163048	4164122	1	10	2.29885	1.50747	-1.53619	19	4.5221	3.7473	-1.1897	0.495462
Pbr012373.1	Chr04	4164638	4168740	0.783924	51	11.7241	7.44277	-1.84825	111	26.4186	18.9832	-1.67361	0.348107
Pbr012374.2	Chr04	4172008	4173543	0.757687	19	4.36782	2.66179	-1.80973	48	11.4243	8.87545	-1.43699	0.292548
Pbr019453.1	Chr04	4174080	4177127	0.943801	110	25.2874	16.4482	-1.83802	213	50.6951	39.8917	-1.45009	0.362728
Pbr021638.1	Chr04	4181881	4182341	0.995633	37	8.50575	5.83587	-1.65272	73	17.3744	13.6765	-1.42244	0.491276
Pbr021639.1	Chr04	4218066	4218497	0.996139	45	10.3448	3.31429	-2.873	111	26.4186	19.6886	-1.58121	0.277199
Pbr021640.1	Chr04	4218625	4221344	0.990432	69	15.8621	6.99685	-2.51682	141	33.5588	23.7121	-1.72187	0.391147
Pbr028909.1	Chr04	4232122	4237183	1	16	3.67816	2.11512	-1.88198	22	5.23612	4.20008	-1.29052	0.372877
Pbr028910.1	Chr04	4241262	4244647	0.77947	23	5.28736	2.71069	-2.14643	28	6.66415	6.44043	-0.774126	0.441284
Pbr028956.1	Chr04	4263209	4264339	0.843975	54	12.4138	7.69989	-1.90082	56	13.3283	8.88589	-1.8201	0.363265
Pbr028957.1	Chr04	524402	525312	0.991447	78	17.931	7.08381	-2.68063	119	28.3226	28.8097	-0.640841	0.36995
Pbr029541.1	Chr04	530651	533744	0.997763	15	3.44828	1.03874	-2.69539	29	6.90216	6.50895	-0.852929	0.393047
Pbr030762.1	Chr04	534823	537582	0.952117	89	20.4598	14.558	-1.62346	97	23.0865	16.1049	-1.7415	0.2238
Pbr030764.1	Chr04	11799231	11805855	0.835858	8	1.83908	0.638581	-2.32757	25	5.95013	3.99048	-1.73178	0.362572
Pbr041903.2	Chr04	12113796	12115035	0.743777	360	82.7586	57.0701	-1.72989	513	122.097	69.3913	-2.22625	0.225019
Pbr000117.1	Chr05	12130432	12135232	1	3	0.689655	0.231285	-1.85963	18	4.2841	3.91156	-0.916226	0.245649
Pbr000119.1	Chr05	12161948	12162547	1	6	1.37931	0.376498	-2.39009	26	6.18814	7.42155	-0.00919732	0.336623
Pbr000120.1	Chr05	12250964	12256654	0.979549	16	3.67816	2.55238	-1.52011	47	11.1863	9.30814	-1.24933	0.431846
Pbr000137.1	Chr05	12353644	12354360	0.844542	28	6.43678	3.02283	-2.31713	53	12.6143	9.80062	-1.44242	0.330231
Pbr000138.1	Chr05	8310473	8313514	0.890815	40	9.19541	3.88958	-2.52064	163	38.7949	29.3509	-1.5513	0.447165
Pbr000142.1	Chr05	8347139	8353220	0.946955	27	6.2069	3.07662	-2.22785	156	37.1288	26.5894	-1.69108	0.616067
Pbr000146.1	Chr05	8356957	8360136	0.995927	21	4.82759	2.39348	-2.18233	56	13.3283	5.80175	-2.60669	0.211874
Pbr000147.1	Chr05	8595008	8596654	1	52	11.954	6.35381	-2.19189	132	31.4167	25.8943	-1.3118	0.483778
Pbr000148.1	Chr05	8737009	8738756	0.972549	56	12.8736	7.69857	-1.97743	130	30.9407	20.8208	-1.83653	0.317035
Pbr000188.2	Chr05	6689075	6696452	0.998371	17	3.90805	2.08884	-2.01879	45	10.7102	6.91765	-1.87457	0.350879
Pbr000189.1	Chr05	7477623	7479480	0.989853	6	1.37931	0.80163	-1.58965	26	6.18814	4.73144	-1.42971	0.449025
Pbr000190.1	Chr05	7849814	7852313	0.999384	15	3.44828	1.10214	-2.63984	29	6.90216	6.00897	-1.09139	0.536641
Pbr000265.1	Chr05	8017883	8020104	0.997594	33	7.58621	4.38324	-1.9923	93	22.1345	20.26	-0.989095	0.424145
Pbr000379.1	Chr05	8234593	8236528	0.966281	42	9.65518	5.86082	-1.92323	156	37.1288	25.5995	-1.78385	0.586503
Pbr000380.1	Chr05	8237147	8239130	0.978406	28	6.43678	3.03813	-2.30952	87	20.7065	16.1864	-1.44763	0.593121
Pbr000381.1	Chr05	8239853	8243810	0.940989	32	7.35632	4.98122	-1.66754	103	24.5146	15.4422	-1.97751	0.59588
Pbr000382.1	Chr05	10069166	10075153	0.997802	12	2.75862	1.77362	-1.61598	29	6.90216	3.39482	-2.33816	0.681217
Pbr000383.1	Chr05	10082393	10091191	0.791934	13	2.98851	2.00153	-1.55401	28	6.66415	5.25813	-1.3568	0.624173
Pbr000385.1	Chr05	4645178	4647567	0.989212	7	1.6092	0.735032	-1.97517	30	7.14016	4.58833	-1.84585	0.63372
Pbr000387.1	Chr05	13437354	13443927	0.82117	11	2.52874	0.926042	-2.39837	40	9.52021	8.01019	-1.20917	0.375658
Pbr000389.1	Chr05	14300897	14305309	0.875773	10	2.29885	1.30522	-1.78761	39	9.28221	6.174	-1.79768	0.537464
Pbr000390.1	Chr05	14312933	14315184	0.931669	8	1.83908	1.12982	-1.59273	21	4.99811	2.9567	-1.96228	0.773628
Pbr000393.1	Chr05	14355735	14357844	0.993056	6	1.37931	0.65508	-1.86558	17	4.04609	2.11737	-2.13932	0.768918
Pbr000394.1	Chr05	14361787	14362337	0.985503	44	10.1149	5.77136	-2.04737	83	19.7544	18.531	-0.908222	0.642012
Pbr000399.1	Chr05	14384840	14398728	0.971316	46	10.5747	6.08766	-2.03481	88	20.9445	12.9603	-2.00912	0.698596
Pbr000403.1	Chr05	14444601	14446120	0.992974	2	0.45977	0.0909091	-1.89022	13	3.09407	2.46912	-1.23581	0.473678
Pbr000405.1	Chr05	14460957	14463907	0.998881	23	5.28736	3.56911	-1.63443	68	16.1844	11.5592	-1.66906	0.471618
Pbr000411.1	Chr05	15001503	15006193	0.99902	2	0.45977	0.0909091	-1.89022	16	3.80809	3.28458	-1.06359	0.166932
Pbr000412.1	Chr05	5869705	5873545	0.888889	16	3.67816	1.52868	-2.36732	35	8.33019	7.97012	-0.816765	0.590612
Pbr000414.1	Chr05	5782529	5797238	0.998024	15	3.44828	1.96699	-1.88203	22	5.23612	2.73076	-2.19587	0.228721
Pbr000415.1	Chr05	5769919	5775485	0.935065	64	14.7126	8.28884	-2.10253	127	30.2267	34.5486	-0.205197	0.488555
Pbr000488.1	Chr05	5752386	5753816	0.993485	46	10.5747	4.96049	-2.38598	103	24.5146	18.4065	-1.55962	0.425287
Pbr000489.1	Chr05	5748372	5751616	0.971581	13	2.98851	1.82044	-1.73386	39	9.28221	6.59745	-1.64496	0.530959
Pbr000493.1	Chr05	2675606	2676771	0.888486	21	4.82759	2.59741	-2.05016	54	12.8523	9.88871	-1.469	0.343344
Pbr000494.1	Chr05	2778981	2780762	0.801932	74	17.0115	12.1189	-1.61252	82	19.5164	15.7202	-1.36381	0.308509
Pbr000495.1	Chr05	2792441	2794083	0.927152	6	1.37931	0.695085	-1.79026	11	2.61806	3.04891	-0.112364	0.351373
Pbr000501.1	Chr05	2882312	2884428	0.926149	16	3.67816	2.08471	-1.90715	51	12.1383	8.2563	-1.76807	0.535466
Pbr000529.1	Chr05	2893869	2895633	1	9	2.06897	1.3175	-1.56313	44	10.4722	9.24864	-1.0739	0.337494
Pbr000530.1	Chr05	2978906	2980722	0.93841	54	12.4138	4.66147	-2.71273	92	21.8965	18.0787	-1.29801	0.577283
Pbr000531.1	Chr05	3001243	3002135	1	6	1.37931	0.721196	-1.74109	24	5.71213	4.11157	-1.56687	0.413357
Pbr000543.1	Chr05	3009483	3010334	0.995211	39	8.96552	5.11411	-2.03551	56	13.3283	6.23332	-2.49662	0.364662
Pbr000564.1	Chr05	3023671	3027242	0.901866	35	8.04598	3.58673	-2.42815	81	19.2784	13.7244	-1.68505	0.671128
Pbr000565.1	Chr05	3058727	3059620	0.99777	15	3.44828	1.50552	-2.28639	34	8.09218	6.75087	-1.22269	0.437841
Pbr000568.1	Chr05	3070865	3071438	0.953488	42	9.65518	6.84485	-1.5889	99	23.5625	17.3678	-1.60583	0.473111
Pbr000569.2	Chr05	3071513	3072960	0.861086	30	6.89655	4.72387	-1.63538	53	12.6143	8.31875	-1.84095	0.456315
Pbr000570.1	Chr05	24425801	24429117	0.750678	15	3.44828	2.07722	-1.78544	46	10.9482	5.98071	-2.21239	0.227416
Pbr000575.1	Chr05	3350788	3354492	0.87057	48	11.0345	6.81814	-1.89935	106	25.2286	21.2263	-1.24751	0.335453
Pbr000576.1	Chr05	3360059	3362583	0.973803	23	5.28736	3.65057	-1.58584	48	11.4243	8.07213	-1.67462	0.41079
Pbr000577.1	Chr05	8951879	8955341	1	52	11.954	5.24432	-2.4993	81	19.2784	16.439	-1.20104	0.439343
Pbr000578.1	Chr05	24368354	24368707	0.892655	7	1.6092	0.573988	-2.24355	6	1.48985	1.6018	-0.216635	0.332916
Pbr000581.1	Chr05	4327212	4332838	0.936105	35	8.04598	4.41874	-2.09225	182	43.317	32.0448	-1.61192	0.374747
Pbr000582.1	Chr05	4307672	4312712	0.998952	48	11.0345	5.49132	-2.29626	94	22.3725	15.3618	-1.7781	0.582918
Pbr002501.1	Chr05	4300798	4301528	1	4	0.919541	0.312903	-2.00747	16	3.80809	2.49207	-1.71536	0.445036
Pbr002502.1	Chr05	21643226	21643714	0.993865	9	2.06897	0.727796	-2.36371	30	7.14016	4.35736	-1.95257	0.357366
Pbr002503.1	Chr05	13007170	13009420	0.918673	56	12.8736	5.86705	-2.45003	133	31.6547	22.145	-1.74466	0.294145
Pbr002513.1	Chr05	13004650	13005758	0.980427	46	10.5747	5.85476	-2.10737	109	25.9426	18.6494	-1.67193	0.418849
Pbr002514.1	Chr05	13002444	13004301	0.998424	7	1.6092	0.587016	-2.22184	18	4.2841	4.04122	-0.820303	0.522497
Pbr002515.1	Chr05	12764202	12764877	0.992086	75	17.2414	9.03658	-2.2447	138	32.8447	26.6423	-1.35808	0.488175
Pbr002519.1	Chr05	12756800	12758490	0.995302	51	11.7241	7.70259	-1.77491	157	37.3668	25.4609	-1.8122	0.498955
Pbr002524.1	Chr05	12754392	12756098	0.899849	63	14.4828	5.13536	-2.79796	113	26.8946	22.8135	-1.22513	0.382603
Pbr008711.1	Chr05	12684430	12686057	0.976503	37	8.50575	5.70319	-1.70355	106	25.2286	10.5305	-2.71348	0.258804
Pbr024631.1	Chr05	12672788	12680248	0.939112	41	9.42529	6.02996	-1.8136	87	20.7065	12.8514	-2.00219	0.386007
Pbr025269.1	Chr05	12669538	12672500	0.954875	72	16.5517	6.71139	-2.63949	144	34.2728	33.7081	-0.759827	0.375239
Pbr032948.3	Chr05	12666965	12669284	0.998025	35	8.04598	3.97876	-2.26988	67	15.9464	11.6909	-1.60365	0.423928
Pbr032951.1	Chr05	12661480	12665277	0.987858	7	1.6092	0.636096	-2.14005	35	8.33019	5.88167	-1.65135	0.525833
Pbr032980.1	Chr05	18248621	18250644	0.996855	15	3.44828	1.56535	-2.23396	27	6.42614	3.93416	-1.93273	0.553592
Pbr033017.1	Chr05	18244386	18246288	0.970042	68	15.6322	7.83051	-2.31561	126	29.9887	30.0934	-0.688999	0.387272
Pbr035162.1	Chr05	18162847	18167875	0.93899	57	13.1035	5.41742	-2.59231	141	33.5588	19.4271	-2.16554	0.405295
Pbr041094.1	Chr05	17969555	17970617	0.9499	20	4.5977	1.96884	-2.383	41	9.75822	8.25926	-1.19381	0.483025
Pbr041096.1	Chr05	17833779	17834678	0.96192	169	38.8506	16.9791	-2.57885	280	66.6415	52.8961	-1.42956	0.273511
Pbr041116.1	Chr05	17827364	17829441	0.965664	44	10.1149	5.9234	-1.99795	56	13.3283	9.83613	-1.57775	0.707942
Pbr041117.1	Chr05	17824455	17826736	0.78881	43	9.88506	6.09784	-1.89306	73	17.3744	11.4863	-1.85454	0.347574
Pbr042139.1	Chr05	15487558	15489269	0.923697	155	35.6322	23.0874	-1.85744	253	60.2154	44.0426	-1.64639	0.380722
Pbr042140.1	Chr05	15402542	15407271	0.794581	66	15.1724	8.12719	-2.19732	86	20.4685	13.9519	-1.79172	0.403862
Pbr042144.1	Chr05	15375012	15379349	0.942387	15	3.44828	1.80439	-2.0245	21	4.99811	4.81966	-0.764374	0.474876
Pbr042146.1	Chr05	20035048	20037783	0.998259	33	7.58621	4.08219	-2.12075	60	14.2803	14.1779	-0.713191	0.443895
Pbr042147.1	Chr05	20040104	20041817	0.969231	49	11.2644	4.54368	-2.60983	111	26.4186	18.6196	-1.72124	0.337723
Pbr013861.1	Chr06	25712131	25721602	0.989691	19	4.36782	1.9563	-2.31035	51	12.1383	10.6795	-1.09181	0.538763
Pbr015112.1	Chr06	25740880	25745624	0.955885	166	38.1609	22.6073	-2.0485	266	63.3094	45.5528	-1.68868	0.404158
Pbr016310.4	Chr06	21897260	21901683	0.882955	48	11.0345	6.24536	-2.0707	138	32.8447	18.3851	-2.23134	0.589392
Pbr002890.1	Chr07	21907730	21916318	0.887562	37	8.50575	4.84404	-2.03269	70	16.6604	10.4953	-1.95898	0.43982
Pbr002891.1	Chr07	8055589	8061447	0.79918	21	4.82759	3.26306	-1.61875	23	5.47412	4.71093	-1.10589	0.32761
Pbr013968.1	Chr07	7864505	7867451	0.674627	4	0.919541	0.441224	-1.67906	12	2.85606	2.29412	-1.2074	0.268935
Pbr035363.1	Chr07	7762918	7765404	0.985899	226	51.954	32.1154	-1.96788	367	87.348	76.2769	-1.1533	0.351043
Pbr039999.1	Chr07	7530336	7531203	0.960599	28	6.43678	3.53531	-2.06221	74	17.6124	11.5683	-1.8699	0.362285
Pbr040000.1	Chr07	7529072	7529635	0.5872	18	4.13793	2.43691	-1.86312	48	11.4243	8.69043	-1.49172	0.510335
Pbr040001.1	Chr07	7526914	7527787	0.768885	16	3.67816	2.15836	-1.8462	25	5.95013	5.11926	-1.11364	0.540078
Pbr040007.1	Chr07	7233193	7237938	0.99963	58	13.3333	6.27657	-2.40337	152	36.1768	27.2887	-1.5577	0.414994
Pbr040008.1	Chr07	6964816	6976494	0.965773	166	38.1609	25.9653	-1.74851	389	92.5841	69.3554	-1.58917	0.381981
Pbr040009.1	Chr07	6419277	6420730	0.95256	217	49.8851	30.1053	-2.01719	418	99.4862	86.8836	-1.15387	0.490708
Pbr040029.1	Chr07	6413958	6414538	0.977715	44	10.1149	7.31926	-1.54424	94	22.3725	19.2528	-1.17819	0.348204
Pbr040045.1	Chr07	6380685	6386484	0.947085	37	8.50575	3.0466	-2.7213	98	23.3245	16.4435	-1.71633	0.394561
Pbr040056.1	Chr07	6368196	6371160	0.988359	51	11.7241	5.14881	-2.49579	116	27.6086	23.3023	-1.24038	0.533864
Pbr040060.1	Chr07	6365536	6366917	0.951621	31	7.12644	3.56938	-2.23246	124	29.5127	25.1897	-1.20886	0.341328
Pbr040061.1	Chr07	6177308	6178300	1	5	1.14943	0.313953	-2.29191	34	8.09218	4.35248	-2.20773	0.291082
Pbr040062.2	Chr07	5473250	5475078	0.999389	51	11.7241	4.36945	-2.71579	123	29.2747	26.6145	-1.0159	0.427742
Pbr040064.2	Chr07	5298911	5302080	0.982803	24	5.51724	2.19345	-2.51825	54	12.8523	11.0761	-1.15537	0.304234
Pbr040068.1	Chr07	5225390	5226713	0.947436	18	4.13793	2.36811	-1.91438	84	19.9924	14.0205	-1.72308	0.400484
Pbr004252.1	Chr08	5209800	5211263	0.947087	53	12.1839	8.09061	-1.75432	83	19.7544	17.6549	-1.06074	0.370618
Pbr004265.1	Chr08	5200028	5203699	0.947961	84	19.3104	12.5108	-1.83528	182	43.317	30.0969	-1.7687	0.393249
Pbr004266.1	Chr08	5000420	5004691	0.916031	33	7.58621	3.15632	-2.5158	110	26.1806	12.8822	-2.45709	0.503707
Pbr004289.1	Chr08	4984342	4985244	0.904468	76	17.4713	11.6699	-1.76292	108	25.7046	21.3559	-1.2844	0.333574
Pbr004290.1	Chr08	4979327	4981428	0.981074	53	12.1839	4.49292	-2.73309	128	30.4647	20.317	-1.85697	0.552544
Pbr019346.1	Chr08	4851663	4854225	0.936703	72	16.5517	9.37849	-2.09961	194	46.173	27.9667	-2.08086	0.391516
Pbr026567.1	Chr08	4847774	4851137	0.839827	69	15.8621	8.35583	-2.23016	196	46.649	35.093	-1.56963	0.428802
Pbr026568.1	Chr08	13689675	13695847	0.968321	27	6.2069	4.35489	-1.57017	43	10.2342	6.58685	-1.87845	0.199149
Pbr026574.1	Chr08	13697159	13698373	0.813011	33	7.58621	3.61646	-2.31947	80	19.0404	16.7918	-1.10037	0.575874
Pbr026590.1	Chr08	9936356	9939133	0.946164	182	41.8391	28.1129	-1.77956	351	83.5399	60.5097	-1.67512	0.430126
Pbr026598.1	Chr08	11925004	11935370	0.921015	44	10.1149	3.94064	-2.64243	97	23.0865	15.9892	-1.7588	0.485093
Pbr026599.1	Chr08	17602438	17607939	0.986792	117	26.8966	17.3758	-1.85525	337	80.2078	62.9628	-1.46204	0.36793
Pbr026600.1	Chr08	17576009	17578481	0.94919	29	6.66667	4.03545	-1.88726	56	13.3283	9.801	-1.58671	0.556692
Pbr026601.1	Chr08	17418098	17419241	0.988453	12	2.75862	1.31238	-2.10692	48	11.4243	6.97188	-2.00006	0.480495
Pbr026605.1	Chr08	17408535	17410759	0.981743	24	5.51724	2.69211	-2.23222	67	15.9464	12.6554	-1.39683	0.322948
Pbr026606.1	Chr08	17402572	17405462	0.999407	28	6.43678	4.41274	-1.62574	83	19.7544	18.3712	-0.936042	0.356712
Pbr026607.3	Chr08	17398497	17401391	0.959452	156	35.8621	22.8552	-1.89382	422	100.438	66.1664	-1.90685	0.259125
Pbr026629.1	Chr08	17309977	17314869	0.993836	66	15.1724	8.26466	-2.16705	144	34.2728	28.338	-1.30444	0.508225
Pbr026630.1	Chr08	17233339	17246370	0.999568	42	9.65518	3.80785	-2.62072	76	18.0884	20.9931	-0.14259	0.486905
Pbr026632.3	Chr08	17230376	17232022	0.750083	18	4.13793	1.35476	-2.66931	49	11.6623	9.79673	-1.22465	0.383329
Pbr026633.1	Chr08	17227024	17229581	0.907725	35	8.04598	5.82012	-1.5265	62	14.7563	15.3064	-0.562335	0.544611
Pbr026634.1	Chr08	17167896	17170265	0.94229	50	11.4943	6.9834	-1.93689	79	18.8024	16.8714	-1.04713	0.504374
Pbr026635.1	Chr08	17163765	17166206	0.955005	13	2.98851	1.65747	-1.89572	29	6.90216	6.31187	-0.946922	0.450875
Pbr026636.1	Chr08	17141818	17149377	0.658125	85	19.5402	11.8861	-1.96912	135	32.1307	29.8127	-0.952402	0.415509
Pbr026637.1	Chr08	17135114	17139758	0.864024	66	15.1724	8.79468	-2.05033	111	26.4186	24.7623	-0.916535	0.508399
Pbr026638.1	Chr08	17095252	17103715	0.999459	18	4.13793	1.71461	-2.40123	34	8.09218	6.34697	-1.38857	0.244788
Pbr026639.1	Chr08	16903343	16904810	0.99797	12	2.75862	1.26906	-2.15303	28	6.66415	4.63015	-1.66629	0.200579
Pbr035302.1	Chr08	16897355	16900771	0.908537	24	5.51724	2.06046	-2.59453	68	16.1844	9.62261	-2.0784	0.506234
Pbr035303.1	Chr08	16858701	16859646	0.989914	28	6.43678	3.2962	-2.18115	77	18.3264	12.2188	-1.83791	0.348891
Pbr042523.1	Chr08	8862230	8875804	0.426961	79	18.1609	10.7463	-2.02091	168	39.9849	24.0935	-2.08827	0.242387
Pbr042847.1	Chr08	16853085	16857300	0.786296	24	5.51724	3.88887	-1.54576	44	10.4722	9.18563	-1.09416	0.366619
Pbr001657.5	Chr09	1605668	1611491	0.471497	25	5.74713	3.62454	-1.78633	42	9.99622	9.49657	-0.84702	0.36697
Pbr001659.1	Chr09	16838173	16839091	0.538221	7	1.6092	0.861589	-1.76426	13	3.09407	2.94622	-0.764263	0.394535
Pbr001671.1	Chr09	16832328	16836688	0.982431	28	6.43678	4.30184	-1.68091	48	11.4243	12.112	-0.479645	0.407816
Pbr001672.1	Chr09	16740564	16743504	0.947796	30	6.89655	4.43965	-1.76796	44	10.4722	13.3795	0.25412	0.329014
Pbr001674.1	Chr09	16737448	16740419	1	3	0.689655	0.276557	-1.71734	5	1.19003	1.12132	-0.672283	0.237532
Pbr001675.1	Chr09	16684438	16686124	0.941476	65	14.9425	8.04176	-2.18779	98	23.3245	25.0663	-0.440029	0.588396
Pbr001679.1	Chr09	25747096	25749610	0.671825	16	3.67816	1.85626	-2.09621	28	6.66415	4.14741	-1.9042	0.338863
Pbr001680.1	Chr09	6398491	6404330	0.946325	80	18.3908	11.3771	-1.93119	189	44.983	32.9766	-1.63593	0.516951
Pbr001681.1	Chr09	6405194	6408804	1	7	1.6092	0.383532	-2.56094	16	3.80809	2.21675	-1.9418	0.179847
Pbr001682.1	Chr09	6416104	6417286	0.979189	43	9.88506	5.07903	-2.23155	90	21.4205	16.0649	-1.5581	0.364802
Pbr005165.1	Chr09	16432146	16435425	0.964872	55	12.6437	8.16957	-1.81631	144	34.2728	26.9806	-1.44209	0.398111
Pbr005166.1	Chr09	3375728	3378936	0.984945	89	20.4598	13.2355	-1.84128	149	35.4628	30.9154	-1.14882	0.393593
Pbr005180.1	Chr09	3409070	3411756	0.992933	33	7.58621	3.80552	-2.2388	68	16.1844	11.1087	-1.76428	0.368044
Pbr005181.1	Chr09	3413498	3413815	0.950568	67	15.4023	6.58635	-2.55954	99	23.5625	19.0959	-1.35257	0.490198
Pbr006388.1	Chr09	3536647	3541029	0.960199	22	5.05747	2.14047	-2.41931	55	13.0903	8.13266	-1.97322	0.518921
Pbr006389.1	Chr09	3560035	3560811	0.98687	36	8.27586	3.75615	-2.40578	98	23.3245	12.1352	-2.35402	0.288419
Pbr006390.1	Chr09	3563543	3567209	0.998461	16	3.67816	1.71304	-2.21474	40	9.52021	5.60119	-2.05732	0.452569
Pbr006403.1	Chr09	3833550	3837261	0.98641	39	8.96552	5.20442	-2.00259	108	25.7046	18.855	-1.62095	0.251829
Pbr006405.1	Chr09	3838082	3840284	0.997986	24	5.51724	2.83065	-2.15275	45	10.7102	5.30201	-2.38294	0.513246
Pbr006406.1	Chr09	3841635	3848796	1	11	2.52874	1.21565	-2.06627	19	4.5221	3.268	-1.52733	0.521245
Pbr006407.1	Chr09	3849685	3851889	1	20	4.5977	2.27234	-2.17739	33	7.85418	5.65226	-1.60084	0.185236
Pbr006408.1	Chr09	3852568	3857632	0.999291	40	9.19541	5.66002	-1.89061	69	16.4224	14.9225	-1.00432	0.385599
Pbr006409.1	Chr09	3889501	3894903	0.871626	21	4.82759	2.64614	-2.01858	30	7.14016	5.75867	-1.30512	0.472548
Pbr006410.1	Chr09	3924343	3925172	0.99866	24	5.51724	3.53749	-1.74731	62	14.7563	10.181	-1.74712	0.240222
Pbr016663.1	Chr09	3925320	3926307	0.891629	15	3.44828	1.85116	-1.98352	32	7.61617	3.70186	-2.37163	0.340067
Pbr018019.1	Chr09	3929018	3929856	1	4	0.919541	0.439356	-1.68384	6	1.42803	1.35783	-0.676678	0.572489
Pbr018020.1	Chr09	3987589	3989676	1	3	0.689655	0.155263	-2.09856	9	2.14205	1.57772	-1.35118	0.495373
Pbr018073.1	Chr09	4169641	4173001	0.982602	39	8.96552	5.16486	-2.01701	72	17.1364	10.5501	-2.00957	0.579757
Pbr018076.1	Chr09	9514917	9519238	0.944376	107	24.5977	15.734	-1.87351	172	40.9369	40.0435	-0.780261	0.355154
Pbr018109.2	Chr09	9519666	9522433	0.697916	100	22.9885	10.7079	-2.45828	193	45.935	32.5041	-1.7252	0.442581
Pbr018110.1	Chr09	9524907	9528267	0.864957	24	5.51724	2.36532	-2.41966	36	8.56819	7.07831	-1.25363	0.400816
Pbr019103.1	Chr09	9530039	9532348	0.666873	210	48.2759	22.0873	-2.51555	253	60.2154	31.0081	-2.40351	0.428913
Pbr019272.1	Chr09	9534645	9538231	0.968158	55	12.6437	4.79012	-2.70357	155	36.8908	25.3411	-1.79259	0.532876
Pbr019274.1	Chr09	9551411	9553161	0.945326	7	1.6092	0.842256	-1.79648	10	2.38005	1.49801	-1.68965	0.49977
Pbr019275.1	Chr09	9555365	9557555	1	7	1.6092	0.609943	-2.18363	17	4.04609	2.94457	-1.49501	0.710707
Pbr019276.1	Chr09	9562542	9566500	0.994141	13	2.98851	1.19492	-2.35512	66	15.7084	17.2873	-0.347295	0.513741
Pbr019293.1	Chr09	5932222	5938012	0.998098	21	4.82759	3.38833	-1.53757	80	19.0404	14.3368	-1.54342	0.472494
Pbr022192.1	Chr09	18655477	18689438	0.646134	223	51.2644	25.6585	-2.37005	616	146.611	131.08	-1.08285	0.342969
Pbr022194.1	Chr09	5974694	5981669	0.86236	4	0.919541	0.194084	-2.31157	11	2.61806	2.86198	-0.325946	0.261118
Pbr022195.1	Chr09	6008418	6011654	0.95149	11	2.52874	1.04175	-2.26569	30	7.14016	6.54518	-0.94173	0.524712
Pbr022196.1	Chr09	461849	464912	0.96975	24	5.51724	3.24514	-1.915	30	7.14016	4.21683	-2.0175	0.550435
Pbr022205.1	Chr09	5680900	5683775	0.882935	22	5.05747	2.13906	-2.42019	54	12.8523	9.29293	-1.62637	0.325384
Pbr022206.1	Chr09	5674841	5679892	0.959942	29	6.66667	3.88848	-1.95802	66	15.7084	10.2774	-1.87248	0.439055
Pbr024391.1	Chr09	5541866	5545168	0.984957	86	19.7701	9.19389	-2.45202	154	36.6528	31.0451	-1.2355	0.272438
Pbr024393.1	Chr09	5455121	5462357	0.923611	23	5.28736	1.75139	-2.7186	23	5.47412	5.6112	-0.5734	0.445898
Pbr024394.1	Chr09	5450016	5453804	0.996628	38	8.73563	5.81207	-1.72295	70	16.6604	15.2498	-0.981936	0.490405
Pbr024395.1	Chr09	5324832	5326595	0.822337	27	6.2069	2.35097	-2.6012	74	17.6124	13.8697	-1.42184	0.414408
Pbr024396.1	Chr09	5320612	5324119	0.609135	27	6.2069	3.39278	-2.06518	41	9.75822	8.60758	-1.07402	0.315351
Pbr024403.1	Chr09	5235267	5239526	0.998147	44	10.1149	5.01977	-2.29167	90	21.4205	14.4744	-1.81396	0.455065
Pbr024405.1	Chr09	5224360	5225478	0.972311	35	8.04598	3.04295	-2.64768	58	13.8043	9.94994	-1.63824	0.393252
Pbr024406.1	Chr09	5133058	5140381	0.98838	70	16.092	8.94909	-2.13294	118	28.0846	20.9504	-1.58046	0.361841
Pbr024407.1	Chr09	5101676	5104806	0.864555	60	13.7931	10.1728	-1.51786	103	24.5146	19.045	-1.46961	0.328037
Pbr024415.1	Chr09	5096503	5097567	0.783734	10	2.29885	0.636356	-2.61909	19	4.5221	3.55698	-1.32376	0.463414
Pbr024416.1	Chr09	5030608	5033093	0.823235	37	8.50575	3.54557	-2.53014	71	16.8984	11.3676	-1.81337	0.403495
Pbr024421.1	Chr09	5028134	5030048	0.975637	46	10.5747	5.94741	-2.0785	53	12.6143	9.0298	-1.64972	0.476068
Pbr024422.1	Chr09	5007210	5009950	0.614691	23	5.28736	2.7331	-2.13306	31	7.37817	6.4328	-1.09174	0.513568
Pbr024423.1	Chr09	4975657	4978342	0.999135	48	11.0345	4.07788	-2.71908	92	21.8965	21.327	-0.786554	0.334301
Pbr024424.1	Chr09	4953172	4956522	0.944047	126	28.9655	15.6298	-2.21904	247	58.7873	46.5409	-1.43532	0.31728
Pbr024438.1	Chr09	4941160	4944665	0.987909	69	15.8621	7.35797	-2.44065	67	15.9464	12.989	-1.3253	0.56556
Pbr024439.1	Chr09	4934344	4940019	0.982349	16	3.67816	1.97194	-2.00047	52	12.3763	10.923	-1.0833	0.406553
Pbr024440.1	Chr09	4888981	4896794	0.943913	80	18.3908	11.2112	-1.96151	139	33.0827	25.5299	-1.49531	0.48023
Pbr024441.1	Chr09	4858518	4859702	0.994784	50	11.4943	6.84732	-1.97604	83	19.7544	13.5502	-1.77539	0.471953
Pbr024442.1	Chr09	4852183	4856326	0.977862	145	33.3333	18.1098	-2.21164	329	78.3038	51.8295	-1.89318	0.440519
Pbr024443.1	Chr09	4850371	4851626	0.951821	56	12.8736	6.27436	-2.34493	117	27.8466	22.3797	-1.38033	0.393979
Pbr024447.1	Chr09	4823091	4828428	0.859441	65	14.9425	10.3063	-1.68168	129	30.7027	21.8753	-1.69903	0.294534
Pbr024448.1	Chr09	21829109	21830920	0.933207	34	7.81609	5.49253	-1.5908	57	13.5663	15.1488	-0.290769	0.443768
Pbr024449.1	Chr09	21878277	21880033	0.990805	453	104.138	66.8709	-1.89536	695	165.414	117.248	-1.73467	0.333961
Pbr026232.1	Chr09	21880811	21882843	0.891191	209	48.046	28.2294	-2.07089	292	69.4976	50.3813	-1.67093	0.403606
Pbr026283.2	Chr09	21883241	21885239	0.935817	37	8.50575	4.27736	-2.24979	73	17.3744	13.31	-1.49475	0.263764
Pbr026285.1	Chr09	21897353	21901177	0.996594	37	8.50575	5.81056	-1.66241	105	24.9906	17.9605	-1.67136	0.327482
Pbr030636.1	Chr09	21906012	21910537	1	12	2.75862	1.51952	-1.88645	20	4.76011	2.9979	-1.83165	0.475546
Pbr030665.1	Chr09	19831427	19878404	0.548427	355	81.6092	46.5564	-2.1388	665	158.274	123.001	-1.4942	0.320759
Pbr038757.4	Chr09	21926798	21931377	0.933184	155	35.6322	17.7601	-2.36665	285	67.8315	49.1175	-1.67352	0.505156
Pbr038758.1	Chr09	21976659	21985122	0.969929	181	41.6092	23.8098	-2.11974	358	85.2059	58.9175	-1.7905	0.464927
Pbr038759.1	Chr09	21991267	21991827	0.994847	65	14.9425	8.75225	-2.029	155	36.8908	24.8484	-1.83906	0.489197
Pbr038760.1	Chr09	15207859	15209910	0.973131	15	3.44828	1.60423	-2.19989	21	4.99811	4.65389	-0.870964	0.443199
Pbr038761.1	Chr09	20130896	20136506	0.902185	21	4.82759	2.024	-2.42179	46	10.9482	6.23922	-2.13274	0.307775
Pbr038762.1	Chr09	20104715	20108553	0.99701	18	4.13793	2.01284	-2.17905	35	8.33019	6.60399	-1.36269	0.475294
Pbr038763.1	Chr09	20102315	20104279	0.980883	37	8.50575	3.92486	-2.38483	92	21.8965	15.7984	-1.65704	0.275214
Pbr038765.1	Chr09	20099301	20100161	0.945151	21	4.82759	1.53599	-2.73807	32	7.61617	6.41152	-1.19331	0.462876
Pbr038766.1	Chr09	22345463	22353737	0.436979	47	10.8046	5.25073	-2.33263	70	16.6604	13.7983	-1.28022	0.500648
Pbr038767.1	Chr09	20050403	20054269	0.96063	40	9.19541	4.5172	-2.29729	78	18.5644	14.961	-1.36065	0.497482
Pbr038768.1	Chr09	19983655	19994395	0.962002	12	2.75862	1.41613	-1.99649	21	4.99811	4.01803	-1.27983	0.693168
Pbr038772.1	Chr09	17578752	17591001	0.975841	51	11.7241	6.86468	-2.01144	121	28.7986	26.4371	-0.984882	0.390333
Pbr038773.1	Chr09	603223	614105	0.98704	32	7.35632	4.555	-1.85472	81	19.2784	14.9029	-1.47492	0.529359
Pbr038774.1	Chr09	15925977	15927297	0.973488	52	11.954	5.57364	-2.40805	75	17.8504	12.4318	-1.7347	0.555689
Pbr038775.1	Chr09	16105768	16110168	0.801418	8	1.83908	1.19022	-1.50238	9	2.14205	1.21153	-1.84731	0.75375
Pbr038777.3	Chr09	12797476	12800533	0.99338	36	8.27586	4.53851	-2.0982	59	14.0423	8.5898	-2.01066	0.445307
Pbr038778.1	Chr09	19967550	19972568	0.978654	94	21.6092	10.6323	-2.3663	115	27.3706	26.0385	-0.868559	0.618832
Pbr041275.2	Chr09	19647811	19652138	0.728763	32	7.35632	4.80721	-1.74396	99	23.5625	13.0205	-2.24292	0.434036
Pbr041562.1	Chr09	19634213	19642822	0.966563	33	7.58621	2.87943	-2.63394	34	8.09218	6.82765	-1.19115	0.383448
Pbr042899.1	Chr09	16610244	16618562	0.826763	27	6.2069	3.1959	-2.16648	47	11.1863	8.95785	-1.35506	0.481209
Pbr042900.1	Chr09	16446615	16448298	0.998667	6	1.37931	0.466077	-2.22143	14	3.33207	2.14154	-1.72615	0.568609
Pbr016092.1	Chr10	16408887	16410862	0.961348	28	6.43678	3.21162	-2.22322	47	11.1863	7.30977	-1.85249	0.354876
Pbr016095.1	Chr10	16381148	16383578	0.997759	27	6.2069	2.67374	-2.43513	47	11.1863	6.50875	-2.09427	0.357714
Pbr016096.1	Chr10	16354630	16357159	0.988372	26	5.97701	3.30156	-2.04105	67	15.9464	8.39403	-2.31057	0.539918
Pbr016097.1	Chr10	16348765	16349712	0.998718	53	12.1839	5.53694	-2.44905	135	32.1307	18.5891	-2.16535	0.565885
Pbr016103.2	Chr10	12564216	12565128	0.958922	9	2.06897	1.22764	-1.68511	20	4.76011	3.81716	-1.28085	0.28671
Pbr016114.1	Chr10	12572438	12576829	0.830946	58	13.3333	5.41919	-2.61726	113	26.8946	20.9619	-1.46348	0.493547
Pbr016115.2	Chr10	17933381	17935700	0.997074	27	6.2069	2.54902	-2.4993	86	20.4685	21.3727	-0.543739	0.385475
Pbr016116.2	Chr10	18584589	18590511	0.944459	45	10.3448	7.23698	-1.62497	75	17.8504	10.8946	-2.0301	0.449676
Pbr016118.1	Chr10	18579530	18584136	0.961394	43	9.88506	5.28014	-2.16473	91	21.6585	19.323	-1.0684	0.271536
Pbr016125.1	Chr10	18513844	18516355	0.958725	23	5.28736	3.13637	-1.89253	76	18.0884	15.3218	-1.21849	0.47108
Pbr016132.1	Chr10	18469276	18472473	0.797821	19	4.36782	1.98095	-2.29285	58	13.8043	11.5484	-1.24414	0.527681
Pbr016133.1	Chr10	18465665	18468870	0.989796	109	25.0575	9.41539	-2.7676	276	65.6895	60.0775	-1.0065	0.411917
Pbr016134.1	Chr10	18463076	18464377	0.997218	6	1.37931	0.277273	-2.57692	19	4.5221	4.56524	-0.613514	0.374539
Pbr016135.1	Chr10	18458846	18462165	0.981713	59	13.5632	7.59481	-2.10795	141	33.5588	22.2662	-1.87159	0.661046
Pbr016202.1	Chr10	18417877	18422209	0.826328	59	13.5632	7.01624	-2.24993	108	25.7046	20.1844	-1.44205	0.441974
Pbr016211.1	Chr10	18415659	18417216	0.982355	144	33.1035	21.9705	-1.8018	284	67.5935	43.1547	-1.97338	0.611337
Pbr016220.1	Chr10	18336449	18338835	1	20	4.5977	2.67022	-1.90785	69	16.4224	11.3337	-1.75219	0.368688
Pbr016221.1	Chr10	4192289	4198629	0.482889	59	13.5632	6.74557	-2.31635	84	19.9924	16.109	-1.36369	0.440906
Pbr016223.1	Chr10	18309813	18320333	0.653054	35	8.04598	4.06247	-2.23608	44	10.4722	7.93896	-1.49495	0.472987
Pbr016232.1	Chr10	18306308	18308954	0.937912	88	20.2299	10.4665	-2.27713	147	34.9868	33.7379	-0.826882	0.467473
Pbr016237.1	Chr10	18293564	18297946	0.996564	21	4.82759	2.90595	-1.8502	34	8.09218	7.09891	-1.07975	0.58728
Pbr016238.1	Chr10	18281137	18287269	1	30	6.89655	3.14788	-2.37055	38	9.0442	6.72448	-1.53332	0.475391
Pbr016239.1	Chr10	18276944	18279425	0.923404	9	2.06897	0.781789	-2.29041	21	4.99811	5.46928	-0.346659	0.526119
Pbr016241.1	Chr10	18268028	18274814	0.986507	73	16.7816	11.5987	-1.68307	108	25.7046	23.6813	-0.971467	0.363364
Pbr016242.1	Chr10	18261205	18264966	0.899563	49	11.2644	5.96329	-2.19345	52	12.3763	10.5257	-1.19213	0.400131
Pbr016263.1	Chr10	18251835	18255590	0.996517	43	9.88506	7.1561	-1.54147	100	23.8005	15.4962	-1.90322	0.260439
Pbr016264.1	Chr10	18247065	18248261	1	22	5.05747	3.15235	-1.79074	50	11.9003	11.2132	-0.879614	0.375334
Pbr016265.1	Chr10	18240348	18242520	0.993732	18	4.13793	2.6337	-1.71652	41	9.75822	9.56163	-0.745932	0.424462
Pbr017563.1	Chr10	18226336	18228968	0.878616	264	60.6897	32.623	-2.24694	437	104.008	73.2162	-1.74864	0.332701
Pbr017569.1	Chr10	18221656	18224212	0.939884	19	4.36782	2.20653	-2.13278	28	6.66415	3.98894	-1.9823	0.239748
Pbr017570.1	Chr10	18217836	18220492	0.999216	16	3.67816	1.37312	-2.49606	39	9.28221	5.98297	-1.86657	0.458661
Pbr017571.1	Chr10	18209636	18211697	0.989064	59	13.5632	6.9864	-2.25725	106	25.2286	19.6062	-1.46955	0.277092
Pbr017578.1	Chr10	18192214	18194112	0.936545	46	10.5747	5.09358	-2.34452	114	27.1326	20.2114	-1.58317	0.382314
Pbr017579.1	Chr10	18158154	18159785	0.998318	42	9.65518	5.72972	-1.96777	66	15.7084	10.5479	-1.81364	0.604591
Pbr017580.2	Chr10	18119241	18120572	0.974001	27	6.2069	2.22889	-2.66401	66	15.7084	13.4978	-1.17181	0.524833
Pbr017581.1	Chr10	18106933	18109190	0.932046	36	8.27586	3.27975	-2.59307	74	17.6124	13.9974	-1.39696	0.364699
Pbr017582.1	Chr10	18339251	18342058	0.908535	23	5.28736	2.27735	-2.40489	59	14.0423	12.7219	-1.00857	0.678147
Pbr017583.1	Chr10	446826	449100	0.984428	18	4.13793	1.21905	-2.77041	50	11.9003	7.90753	-1.81986	0.73197
Pbr017584.1	Chr10	449736	451508	0.942644	33	7.58621	3.64771	-2.30613	60	14.2803	13.2959	-0.92362	0.427436
Pbr017585.1	Chr10	26351431	26352036	0.999243	27	6.2069	3.51446	-2.00258	28	6.66415	6.25798	-0.864044	0.353867
Pbr017586.1	Chr10	7507872	7515187	0.369328	32	7.35632	3.74366	-2.21103	64	15.2323	10.9642	-1.64693	0.441209
Pbr017587.1	Chr10	26249999	26252820	0.995196	146	33.5632	17.0288	-2.33414	235	55.9313	39.237	-1.74984	0.421208
Pbr017590.1	Chr10	7485551	7485967	0.513189	4	0.919541	0.397469	-1.79104	7	1.66604	1.6199	-0.638176	0.170592
Pbr017592.1	Chr10	26178912	26186900	0.97027	26	5.97701	2.9572	-2.22452	72	17.1364	12.8702	-1.54564	0.279579
Pbr017594.1	Chr10	2704511	2707244	0.812731	16	3.67816	1.80496	-2.13867	45	10.7102	8.09064	-1.50548	0.483572
Pbr017595.1	Chr10	2874918	2881631	1	6	1.37931	0.585414	-1.99675	15	3.57008	3.10259	-1.03588	0.383115
Pbr017596.1	Chr10	2883060	2884865	0.977841	33	7.58621	4.42612	-1.97401	67	15.9464	10.9475	-1.76304	0.539402
Pbr017598.1	Chr10	2885439	2889049	0.658263	48	11.0345	5.59617	-2.2649	80	19.0404	15.6648	-1.30376	0.403845
Pbr031900.1	Chr10	2891970	2901275	0.871842	46	10.5747	5.85254	-2.10806	56	13.3283	12.0124	-1.02272	0.527517
Pbr031901.1	Chr10	21818964	21820328	0.975697	33	7.58621	2.60037	-2.75301	45	10.7102	9.33617	-1.11356	0.178165
Pbr031902.1	Chr10	21814952	21816367	1	3	0.689655	0.138528	-2.15116	2	0.482302	0.707665	0.565695	0.179515
Pbr031922.1	Chr10	21812433	21814267	0.962124	41	9.42529	3.6767	-2.63163	44	10.4722	8.60394	-1.28116	0.677437
Pbr031925.1	Chr10	5540834	5543839	0.534597	18	4.13793	2.08092	-2.12833	27	6.42614	4.38399	-1.7034	0.415644
Pbr031926.1	Chr10	21808823	21809595	1	8	1.83908	0.794837	-2.09383	18	4.2841	3.60398	-1.14377	0.482038
Pbr031930.1	Chr10	21719032	21719646	0.92465	36	8.27586	3.27226	-2.59602	58	13.8043	9.40272	-1.77316	0.61952
Pbr031932.2	Chr10	21713345	21717022	0.950717	69	15.8621	5.82572	-2.76386	158	37.6048	18.8454	-2.4396	0.453425
Pbr031933.1	Chr10	21701719	21705184	0.995729	62	14.2529	10.0982	-1.61638	110	26.1806	18.0285	-1.7769	0.223742
Pbr037480.1	Chr10	21699754	21700986	0.988557	115	26.4368	12.5703	-2.43256	209	49.7431	30.5091	-2.0558	0.385295
Pbr037481.1	Chr10	21696976	21698605	0.907796	146	33.5632	24.7576	-1.55053	238	56.6453	34.5992	-2.06716	0.545991
Pbr039509.1	Chr10	21685671	21689742	0.929295	79	18.1609	12.998	-1.60438	186	44.269	27.4427	-2.03032	0.409405
Pbr039519.1	Chr10	21682354	21683845	0.842941	16	3.67816	1.88791	-2.07002	54	12.8523	11.3812	-1.07476	0.433642
Pbr039521.1	Chr10	21585996	21589869	0.919662	8	1.83908	0.450317	-2.60919	48	11.4243	11.5491	-0.646131	0.535929
Pbr039528.1	Chr10	21559148	21559805	0.871965	7	1.6092	0.927797	-1.65393	15	3.57008	3.39821	-0.778356	0.488283
Pbr039561.1	Chr10	21549816	21550421	0.998405	17	3.90805	1.96622	-2.11493	14	3.33207	2.82666	-1.09172	0.497497
Pbr039626.1	Chr10	6136009	6140436	0.406956	8	1.8592	0.611656	-2.36785	19	4.5221	2.36892	-2.16067	0.608291
Pbr003257.1	Chr11	21518636	21520468	0.985746	14	3.21839	1.91099	-1.79643	39	9.28221	6.37144	-1.72647	0.537305
Pbr003261.1	Chr11	21502695	21508369	0.925113	18	4.13793	1.47648	-2.57864	145	34.5108	25.6766	-1.59246	0.484703
Pbr008916.1	Chr11	1305782	1307561	0.722472	11	2.52874	1.05349	-2.25222	34	8.09218	7.22721	-1.02705	0.348664
Pbr008918.1	Chr11	1313737	1313958	0.986486	3	0.689655	0.32999	-1.54941	8	1.90404	1.2454	-1.55933	0.553535
Pbr008924.1	Chr11	21498441	21502012	0.854341	69	15.8621	7.34024	-2.44439	130	30.9407	22.7062	-1.62506	0.421873
Pbr008926.1	Chr11	21490438	21497240	0.977492	134	30.8046	18.9421	-1.96546	252	59.9773	51.9316	-1.17615	0.379792
Pbr008934.1	Chr11	21478098	21480503	0.685064	324	74.4828	43.0291	-2.11268	674	160.416	110.949	-1.79493	0.30575
Pbr008942.2	Chr11	21432330	21438118	0.703833	33	7.58621	3.82271	-2.23147	26	6.26992	6.5626	-0.462769	0.379124
Pbr008951.1	Chr11	21425000	21429447	0.881793	28	6.43678	2.8991	-2.37868	59	14.0423	11.988	-1.18656	0.531338
Pbr008954.1	Chr11	21289997	21303957	0.999127	15	3.44828	1.76653	-2.05767	24	5.71213	5.29601	-0.893283	0.417034
Pbr008955.1	Chr11	21288449	21289456	0.990351	49	11.2644	5.26752	-2.39752	96	22.8485	20.4631	-1.05781	0.506696
Pbr008957.1	Chr11	21281961	21284452	0.887476	14	3.21839	1.41538	-2.25784	29	6.90216	4.6804	-1.72503	0.467434
Pbr008959.1	Chr11	21267956	21269431	0.960459	52	11.954	6.84797	-2.05497	80	19.0404	13.571	-1.68161	0.445748
Pbr009978.1	Chr11	21261718	21265782	0.534591	3	0.689655	0.344152	-1.50489	5	1.19003	0.733965	-1.51437	0.460609
Pbr009979.1	Chr11	21256215	21259419	0.929299	47	10.8046	4.9249	-2.43209	66	15.7084	12.152	-1.46463	0.461877
Pbr009982.1	Chr11	21240408	21241612	0.995345	37	8.50575	3.30481	-2.62237	63	14.9943	14.956	-0.698571	0.436691
Pbr011579.1	Chr11	21236896	21238053	0.864213	37	8.50575	4.7282	-2.07707	52	12.3763	10.831	-1.1085	0.446693
Pbr011581.1	Chr11	21227331	21231772	0.698309	21	4.82759	2.59739	-2.05017	42	9.99622	6.73464	-1.77527	0.301481
Pbr030828.1	Chr11	21143967	21148431	1	6	1.37931	0.501423	-2.15488	7	1.66604	1.32311	-1.13284	0.184495
Pbr030829.1	Chr11	21101776	21103851	0.96225	43	9.88506	4.28231	-2.49625	55	13.0903	14.3729	-0.3538	0.312405
Pbr030830.1	Chr11	21076729	21077850	0.823757	41	9.42529	5.39253	-2.03518	61	14.5183	12.8855	-1.07254	0.456545
Pbr030835.1	Chr11	21071599	21072524	0.974953	36	8.27586	3.92509	-2.33936	43	10.2342	6.08307	-2.04401	0.20955
Pbr030836.1	Chr11	21064450	21066804	0.969457	139	31.954	18.687	-2.069	179	42.603	40.2373	-0.89811	0.332667
Pbr030837.1	Chr11	21061665	21062852	1	56	12.8736	5.73075	-2.4852	95	22.6105	19.3558	-1.194	0.395987
Pbr030838.1	Chr11	501204	507115	0.423884	43	9.88506	4.08174	-2.56288	72	17.1364	18.3991	-0.440132	0.35645
Pbr030839.1	Chr11	21019023	21021277	0.835404	34	7.81609	3.89328	-2.25429	43	10.2342	8.03649	-1.40206	0.279984
Pbr030840.1	Chr11	20994589	20995571	0.845238	46	10.5747	4.34029	-2.57921	88	20.9445	17.405	-1.27823	0.355974
Pbr030841.1	Chr11	20983897	20985701	1	14	3.21839	2.2029	-1.52465	24	5.71213	5.53907	-0.75505	0.25489
Pbr030842.1	Chr11	20969522	20970805	1	11	2.52874	1.02695	-2.28265	27	6.42614	7.45446	-0.137974	0.460244
Pbr030843.1	Chr11	20960797	20967094	0.986559	78	17.931	10.5102	-2.03893	132	31.4167	24.0901	-1.51114	0.33672
Pbr030844.1	Chr11	20914929	20919731	0.900955	44	10.1149	6.61031	-1.77468	70	16.6604	13.2914	-1.38439	0.491111
Pbr030846.2	Chr11	20791228	20792233	0.962784	69	15.8621	9.23462	-2.04478	146	34.7488	27.389	-1.43901	0.503331
Pbr030847.1	Chr11	20788185	20790941	0.994175	43	9.88506	4.74647	-2.34204	108	25.7046	17.0731	-1.86075	0.52783
Pbr030848.1	Chr11	20779519	20782684	0.63708	36	8.27586	3.61814	-2.46004	55	13.0903	10.2258	-1.43003	0.531583
Pbr030849.1	Chr11	20767664	20771959	0.899481	26	5.97701	3.17896	-2.10636	37	8.8062	8.195	-0.906601	0.610035
Pbr030850.1	Chr11	20762651	20766850	0.964271	89	20.4598	11.5981	-2.11096	197	46.8871	40.3568	-1.1913	0.632521
Pbr030852.1	Chr11	20758145	20760428	0.973165	12	2.75862	0.701925	-2.75668	20	4.76011	3.50198	-1.49274	0.710633
Pbr030853.1	Chr11	20736577	20738832	0.982192	34	7.81609	4.22881	-2.11509	80	19.0404	16.4956	-1.15382	0.657259
Pbr030855.1	Chr11	20728059	20728466	0.874749	15	3.44828	2.23385	-1.64819	29	6.90216	4.92836	-1.60676	0.562623
Pbr030856.2	Chr11	20682066	20685257	0.76317	92	21.1494	13.6686	-1.84484	173	41.1749	34.4837	-1.27049	0.571589
Pbr038204.1	Chr11	20677262	20678426	0.986251	12	2.75862	1.34243	-2.07493	53	12.6143	10.3047	-1.30684	0.518082
Pbr038297.1	Chr11	20562126	20566033	0.621682	97	22.2989	15.2993	-1.71267	111	26.4186	18.008	-1.80136	0.261579
Pbr041188.2	Chr11	20559818	20561152	0.900568	85	19.5402	13.0347	-1.77126	103	24.5146	19.9044	-1.34846	0.333978
Pbr041190.1	Chr11	20479264	20482042	0.991853	47	10.8046	5.65232	-2.21006	75	17.8504	13.3354	-1.56105	0.397514
Pbr041191.1	Chr11	20474782	20477752	0.896201	25	5.74713	3.2318	-2.00329	76	18.0884	14.1359	-1.44347	0.35713
Pbr041201.1	Chr11	20473226	20473546	1	16	3.67816	1.48609	-2.40256	37	8.8062	5.60697	-1.88782	0.392887
Pbr041202.1	Chr11	20463289	20464714	1	14	3.21839	1.25027	-2.41157	45	10.7102	11.362	-0.476116	0.409333
Pbr041203.1	Chr11	1432505	1437223	0.963217	78	17.931	9.79579	-2.17273	133	31.6547	26.7766	-1.23671	0.359813
Pbr001239.1	Chr12	1449903	1451851	0.923511	33	7.58621	3.14024	-2.52266	61	14.5183	11.7896	-1.32989	0.393913
Pbr002015.1	Chr12	1458097	1458393	0.957425	33	7.58621	3.85867	-2.21612	52	12.3763	10.8364	-1.10702	0.287673
Pbr005494.1	Chr12	1541377	1545779	0.995757	90	20.6897	12.7259	-1.94904	215	51.1712	34.1559	-1.86726	0.338567
Pbr005495.1	Chr12	26858556	26863831	0.962529	98	22.5287	13.3153	-2.03416	179	42.603	39.9428	-0.922207	0.519267
Pbr005496.1	Chr12	26877111	26882579	0.99923	41	9.42529	6.36288	-1.69787	77	18.3264	12.3049	-1.82179	0.308794
Pbr007666.2	Chr12	2416390	2417094	0.969024	145	33.3333	13.6825	-2.66355	266	63.3094	49.0409	-1.49589	0.276245
Pbr007672.1	Chr12	4621545	4623061	1	27	6.2069	3.32858	-2.09821	36	8.56819	7.46527	-1.10306	0.34292
Pbr007676.1	Chr12	4578169	4579051	1	7	1.6092	0.527444	-2.32112	15	3.57008	2.46632	-1.59015	0.477284
Pbr007677.1	Chr12	4576400	4576867	0.961578	25	5.74713	2.39936	-2.46317	40	9.52021	6.96629	-1.5767	0.321808
Pbr007678.2	Chr12	4484953	4488622	0.907669	55	12.6437	6.16448	-2.34274	105	24.9906	24.0709	-0.826046	0.323597
Pbr007679.1	Chr12	4482115	4483480	0.999513	39	8.96552	4.41862	-2.28901	48	11.4243	8.76171	-1.47064	0.520897
Pbr007680.1	Chr12	3557464	3564456	0.967244	59	13.5632	5.9357	-2.51508	94	22.3725	16.2365	-1.64324	0.504107
Pbr007681.2	Chr12	3874923	3876983	1	12	2.75862	1.34626	-2.07086	37	8.8062	8.09384	-0.944953	0.269666
Pbr007683.1	Chr12	3878315	3880386	0.983306	246	56.5517	34.2229	-2.01396	528	125.667	67.2471	-2.34317	0.271162
Pbr007687.1	Chr12	3881412	3884860	0.97308	29	6.66667	2.14872	-2.79565	34	8.09218	6.82736	-1.19128	0.405528
Pbr007691.1	Chr12	1943674	1944799	0.943228	40	9.19541	5.48497	-1.9529	65	15.4703	14.0522	-1.00368	0.373261
Pbr014598.4	Chr12	4805260	4819720	0.531084	110	25.2874	13.9153	-2.17715	170	40.4609	26.0017	-1.94899	0.329138
Pbr014619.1	Chr12	1934980	1936752	0.982186	26	5.97701	3.50907	-1.93048	51	12.1383	7.677	-1.92974	0.366417
Pbr014620.1	Chr12	1692216	1694157	0.992814	72	16.5517	7.65395	-2.44869	158	37.6048	31.8055	-1.24019	0.427489
Pbr014621.1	Chr12	1684685	1688659	0.996649	66	15.1724	8.15645	-2.19088	106	25.2286	17.3903	-1.77326	0.535612
Pbr014636.1	Chr12	5135349	5135795	0.891509	28	6.43678	4.15626	-1.75332	63	14.9943	7.29932	-2.44127	0.292026
Pbr020777.1	Chr12	8132463	8136618	0.999432	35	8.04598	3.64672	-2.40393	94	22.3725	14.4917	-1.91224	0.252359
Pbr026044.1	Chr12	3686765	3687855	0.748854	16	3.67816	2.0329	-1.95002	22	5.23612	4.58287	-1.05466	0.521434
Pbr026045.1	Chr12	8028277	8031115	0.886054	46	10.5747	4.92709	-2.39639	87	20.7065	11.4692	-2.23204	0.596274
Pbr026046.1	Chr12	8597161	8615199	0.95061	84	19.3104	13.6401	-1.63849	112	26.6566	23.3181	-1.1332	0.328688
Pbr026047.1	Chr12	27706881	27707318	0.896386	51	11.7241	8.30352	-1.60528	73	17.3744	12.4884	-1.65683	0.454958
Pbr026049.1	Chr12	27702052	27702531	0.941509	40	9.19541	5.79	-1.84436	64	15.2323	10.9323	-1.65409	0.314107
Pbr026050.1	Chr12	27698486	27699903	0.997475	36	8.27586	4.97508	-1.92657	74	17.6124	13.2023	-1.55178	0.425639
Pbr028482.1	Chr12	27603479	27605530	0.994224	47	10.8046	4.70016	-2.50068	93	22.1345	16.7777	-1.53163	0.572894
Pbr028483.1	Chr12	27598514	27602781	0.903396	21	4.82759	2.8123	-1.91089	33	7.85418	5.29096	-1.75346	0.551334
Pbr028498.1	Chr12	27565839	27572719	0.82526	67	15.4023	7.27397	-2.4103	81	19.2784	14.8028	-1.49278	0.498597
Pbr028499.1	Chr12	27528334	27530297	1	40	9.19541	5.54463	-1.93168	55	13.0903	9.61545	-1.58842	0.421819
Pbr028507.1	Chr12	27522141	27524852	0.959621	67	15.4023	9.52659	-1.9214	108	25.7046	19.6374	-1.51566	0.401427
Pbr028512.1	Chr12	27515528	27519352	0.989313	44	10.1149	4.71966	-2.38922	77	18.3264	14.5896	-1.39383	0.420193
Pbr028513.1	Chr12	27285415	27286642	0.854121	121	27.8161	17.7502	-1.8832	169	40.2229	29.2478	-1.6545	0.411936
Pbr035498.2	Chr12	27283738	27284624	0.518418	14	3.21839	1.53891	-2.14284	28	6.66415	4.02398	-1.96503	0.360795
Pbr041772.1	Chr12	27279692	27281314	0.981395	13	2.98851	1.56161	-1.99093	30	7.14016	5.66804	-1.347	0.443601
Pbr041773.1	Chr12	26611625	26614533	0.962466	42	9.65518	4.17835	-2.49485	103	24.5146	16.8194	-1.78336	0.372497
Pbr041774.1	Chr12	25758588	25763510	0.999349	32	7.35632	4.54845	-1.8576	44	10.4722	9.88574	-0.869081	0.399534
Pbr041775.1	Chr12	25755161	25757707	0.987205	47	10.8046	5.36457	-2.29789	92	21.8965	16.9171	-1.4809	0.473416
Pbr041776.1	Chr12	25750586	25754042	0.986985	9	2.06897	1.0009	-1.99294	20	4.76011	2.93159	-1.87623	0.375459
Pbr041779.1	Chr12	25746000	25746909	1	9	2.06897	0.91496	-2.10961	15	3.57008	2.44205	-1.61129	0.368246
Pbr041780.1	Chr12	25738087	25739177	0.991176	61	14.023	7.23991	-2.25598	105	24.9906	16.6021	-1.85929	0.372977
Pbr041781.1	Chr12	25717000	25719131	0.981035	65	14.9425	8.78726	-2.02118	162	38.5569	23.2627	-2.08463	0.344933
Pbr041782.1	Chr12	25700014	25701534	0.981689	70	16.092	7.33813	-2.46805	95	22.6105	13.1246	-2.14481	0.334467
Pbr041784.1	Chr12	25686776	25688876	0.854111	10	2.29885	1.38496	-1.68848	10	2.38005	1.63224	-1.52326	0.526477
Pbr010849.1	Chr13	25684714	25685474	0.80022	12	2.75862	0.990734	-2.44928	24	5.71213	1.9779	-2.7803	0.263759
Pbr010850.1	Chr13	25671644	25672219	0.903038	49	11.2644	7.4777	-1.74927	81	19.2784	17.5687	-0.999616	0.444542
Pbr010851.1	Chr13	25666597	25669838	0.987681	47	10.8046	7.78724	-1.55843	88	20.9445	15.8971	-1.52618	0.19528
Pbr014785.1	Chr13	25626417	25629728	0.93434	142	32.6437	23.9758	-1.56065	226	53.7892	33.7362	-2.00893	0.276719
Pbr014819.1	Chr13	25616037	25616463	0.970161	33	7.58621	4.17828	-2.07975	57	13.5663	9.78748	-1.63497	0.618962
Pbr014822.1	Chr13	25607065	25608852	0.932514	57	13.1035	8.59477	-1.78629	130	30.9407	20.2896	-1.89611	0.504167
Pbr014825.1	Chr13	25550598	25551617	0.993333	4	0.919541	0.183983	-2.33742	7	1.66604	1.96399	-0.0646864	0.422857
Pbr014835.3	Chr13	25544070	25546751	0.993323	63	14.4828	8.10584	-2.11373	147	34.9868	23.3079	-1.86336	0.422957
Pbr014845.1	Chr13	12346341	12347304	0.557054	10	2.29885	0.809402	-2.40398	13	3.09407	2.69139	-1.01614	0.58718
Pbr014846.1	Chr13	25531742	25532753	0.97629	19	4.36782	2.39645	-1.99802	23	5.47412	3.24718	-1.97168	0.360071
Pbr014969.1	Chr13	25523842	25527922	0.9405	66	15.1724	8.60884	-2.09126	120	28.5606	21.3202	-1.57914	0.436539
Pbr014976.1	Chr13	25101995	25104450	0.972049	91	20.9195	8.85738	-2.59586	180	42.841	30.5346	-1.70594	0.426346
Pbr014977.1	Chr13	25100180	25101305	0.963208	51	11.7241	8.05933	-1.67421	120	28.5606	19.3255	-1.82119	0.499954
Pbr014997.1	Chr13	25058497	25061805	0.953248	34	7.81609	4.95525	-1.81371	48	11.4243	9.79886	-1.16385	0.277552
Pbr015019.1	Chr13	25047134	25050652	0.995423	37	8.50575	4.71057	-2.08382	52	12.3763	9.50248	-1.47239	0.414323
Pbr018341.1	Chr13	25038972	25039877	0.977636	106	24.3678	16.717	-1.71624	252	59.9773	53.5346	-1.08267	0.357438
Pbr018545.1	Chr13	24994875	24997203	0.993541	31	7.12644	4.37349	-1.86867	53	12.6143	7.83666	-1.9706	0.2665
Pbr018587.1	Chr13	24751876	24752637	0.9864	60	13.7931	9.52948	-1.67319	104	24.7526	20.58	-1.28136	0.456079
Pbr018612.1	Chr13	24743544	24748008	0.958596	44	10.1149	6.54254	-1.79671	59	14.0423	12.2012	-1.13484	0.209096
Pbr018637.1	Chr13	24740199	24741644	0.957128	49	11.2644	5.8965	-2.21304	57	13.5663	12.0362	-1.07116	0.297668
Pbr018638.1	Chr13	24668609	24669652	0.918347	60	13.7931	7.571	-2.14606	97	23.0865	15.5631	-1.8225	0.338535
Pbr018639.1	Chr13	24463883	24466990	0.90955	45	10.3448	4.37436	-2.53574	87	20.7065	12.7744	-2.015	0.604624
Pbr020693.1	Chr13	24447058	24447954	0.781229	66	15.1724	11.1732	-1.52655	127	30.2267	17.7098	-2.13774	0.327864
Pbr020694.2	Chr13	24434843	24437809	0.954199	108	24.8276	12.1519	-2.38226	217	51.6472	40.9818	-1.42729	0.249837
Pbr029948.1	Chr13	24431523	24433768	0.980753	38	8.73563	5.52802	-1.82906	70	16.6604	15.6392	-0.90191	0.552679
Pbr033460.1	Chr13	24373653	24376897	0.910861	64	14.7126	6.40771	-2.5293	93	22.1345	19.169	-1.15907	0.561421
Pbr034793.1	Chr13	24372111	24373217	0.960344	68	15.6322	8.20566	-2.23535	140	33.3207	21.8486	-1.89846	0.518085
Pbr034794.1	Chr13	24369564	24371318	0.995115	17	3.90805	2.17388	-1.95211	46	10.9482	10.669	-0.767871	0.523619
Pbr034802.1	Chr13	24344292	24350833	0.990047	38	8.73563	4.93085	-2.05215	51	12.1383	10.7452	-1.07348	0.408125
Pbr034804.1	Chr13	24339923	24343740	0.99637	10	2.29885	1.08942	-2.05588	9	2.14205	2.20395	-0.502747	0.313135
Pbr034809.1	Chr13	21639957	21641146	0.695154	161	37.0115	23.4282	-1.90936	297	70.6876	51.7786	-1.64465	0.413073
Pbr034815.1	Chr13	21646673	21654357	0.998026	39	8.96552	6.51882	-1.52349	66	15.7084	10.2898	-1.86979	0.458365
Pbr034817.1	Chr13	21746697	21749506	0.798373	27	6.2069	3.52988	-1.99464	55	13.0903	9.66782	-1.57483	0.568118
Pbr034873.1	Chr13	21757099	21758367	0.748454	21	4.82759	2.72965	-1.96446	85	20.2305	12.2885	-2.04659	0.506218
Pbr035641.3	Chr13	21764321	21768869	0.97761	45	10.3448	4.73947	-2.41957	65	15.4703	14.4711	-0.911181	0.566025
Pbr035644.2	Chr13	21792510	21796766	0.867029	202	46.4368	26.9882	-2.09188	424	100.914	78.5869	-1.48586	0.434727
Pbr035647.1	Chr13	21884541	21889832	0.986168	108	24.8276	13.1843	-2.24151	186	44.269	37.4847	-1.23929	0.41784
Pbr035649.1	Chr13	9948267	9951160	0.989518	21	4.82759	2.81482	-1.90925	37	8.8062	6.76517	-1.4487	0.343386
Pbr035650.1	Chr13	7750598	7753931	0.998459	48	11.0345	5.79406	-2.2057	74	17.6124	16.441	-0.921196	0.571882
Pbr039070.1	Chr13	19331130	19334165	0.98199	21	4.82759	3.11721	-1.71328	35	8.33019	6.5233	-1.39494	0.394815
Pbr039071.1	Chr13	2677295	2677938	0.998447	19	4.36782	2.26394	-2.09204	43	10.2342	8.27793	-1.32272	0.491948
Pbr039086.1	Chr13	17102256	17103774	0.998316	45	10.3448	2.98045	-2.97922	51	12.1383	11.1327	-0.965335	0.506461
Pbr039089.1	Chr13	17125184	17126336	0.976263	30	6.89655	2.77992	-2.5422	56	13.3283	9.08777	-1.76862	0.523152
Pbr039101.1	Chr13	17395546	17395863	0.931507	45	10.3448	7.13903	-1.65614	83	19.7544	17.5499	-1.07903	0.458222
Pbr039104.2	Chr13	17678382	17682420	0.933711	42	9.65518	4.8034	-2.28249	77	18.3264	11.3488	-2.00087	0.414161
Pbr039113.1	Chr13	9288525	9294228	0.970831	29	6.66667	2.75889	-2.50187	64	15.2323	8.13836	-2.28038	0.539414
Pbr039115.1	Chr13	20607512	20609008	0.853303	2	0.45977	0.1	-1.85268	21	4.99811	3.24169	-1.77903	0.249967
Pbr039117.1	Chr13	20591612	20600776	0.913146	13	2.98851	1.86763	-1.68699	22	5.23612	4.47195	-1.123	0.24839
Pbr039118.1	Chr13	20421554	20424145	0.972004	68	15.6322	10.5032	-1.74381	130	30.9407	28.6334	-0.960265	0.398789
Pbr039122.1	Chr13	20417609	20420700	0.996644	15	3.44828	2.19672	-1.68072	24	5.71213	3.57536	-1.87182	0.525146
Pbr039123.1	Chr13	24208486	24216794	0.973868	8	1.83908	0.811723	-2.06857	19	4.5221	2.88913	-1.79422	0.444379
Pbr039124.1	Chr13	24217615	24221674	1	24	5.51724	1.56587	-2.87823	47	11.1863	10.0857	-1.01465	0.632781
Pbr039168.1	Chr13	24240873	24241601	0.97166	60	13.7931	9.29075	-1.73083	133	31.6547	23.0522	-1.64517	0.373341
Pbr039169.1	Chr13	24244748	24246470	0.98297	73	16.7816	8.59226	-2.28353	94	22.3725	22.4318	-0.68808	0.468281
Pbr008797.1	Chr15	24248742	24252511	0.968236	51	11.7241	6.10948	-2.22461	93	22.1345	17.9383	-1.35081	0.219958
Pbr009216.4	Chr15	4339256	4343754	0.503001	40	9.19541	5.38665	-1.98789	69	16.4224	13.638	-1.27201	0.242477
Pbr009218.3	Chr15	19331205	19332853	0.807891	90	20.6897	10.562	-2.30158	140	33.3207	35.5387	-0.471007	0.383414
Pbr009221.1	Chr15	19939762	19950415	1	48	11.0345	6.2326	-2.07451	98	23.3245	15.2176	-1.89778	0.220808
Pbr009222.1	Chr15	21016241	21022195	0.878249	6	1.37931	0.698749	-1.78336	12	2.85606	2.54419	-0.942373	0.364608
Pbr010618.1	Chr15	12208284	12212303	0.981786	24	5.51724	2.80489	-2.16753	59	14.0423	11.6148	-1.27705	0.530261
Pbr010620.1	Chr15	12214146	12215853	0.924256	8	1.83908	0.953162	-1.85699	24	5.71213	4.38526	-1.41123	0.283293
Pbr010621.1	Chr15	13395215	13396889	0.965016	13	2.98851	1.22336	-2.32687	47	11.1863	9.06562	-1.32253	0.409601
Pbr010652.1	Chr15	14180037	14191454	0.863905	8	1.83908	0.866716	-1.98631	14	3.33207	2.49538	-1.39849	0.250834
Pbr010653.1	Chr15	14926002	14928006	0.896511	30	6.89655	3.56069	-2.17798	53	12.6143	10.2904	-1.31071	0.387586
Pbr010654.1	Chr15	14920873	14923997	0.995899	31	7.12644	2.53057	-2.70243	75	17.8504	14.274	-1.38067	0.304157
Pbr010664.1	Chr15	14915487	14916598	0.982801	19	4.36782	1.76951	-2.44289	45	10.7102	9.47405	-1.07018	0.185998
Pbr010665.1	Chr15	14879742	14885149	0.985793	98	22.5287	10.8128	-2.40935	182	43.317	39.1039	-1.04378	0.437338
Pbr010666.1	Chr15	14861991	14874553	0.959163	52	11.954	5.74928	-2.35939	109	25.9426	20.9475	-1.36547	0.382258
Pbr010667.1	Chr15	14841237	14856666	0.999569	39	8.96552	5.34201	-1.95244	69	16.4224	14.14	-1.16739	0.486659
Pbr010668.1	Chr15	14741807	14743915	0.811216	50	11.4943	4.83457	-2.55507	63	14.9943	18.0163	-0.00203313	0.315797
Pbr014289.1	Chr15	14601663	14605555	0.977273	24	5.51724	2.96324	-2.0767	49	11.6623	7.75014	-1.81817	0.357052
Pbr014290.1	Chr15	14525239	14528846	0.972149	19	4.36782	1.73137	-2.46996	39	9.28221	8.28993	-1.03456	0.498719
Pbr014300.1	Chr15	14505829	14509776	0.971963	100	22.9885	11.0331	-2.41049	150	35.7008	32.001	-1.06339	0.50476
Pbr014317.1	Chr15	14502562	14503171	0.981185	6	1.37931	0.570333	-2.02514	16	3.80809	3.64299	-0.768829	0.510684
Pbr014324.1	Chr15	14498560	14501831	1	7	1.6092	0.48948	-2.38438	32	7.61617	5.76999	-1.47229	0.484707
Pbr014326.1	Chr15	14481903	14483472	0.965351	30	6.89655	4.65544	-1.6673	57	13.5663	9.27309	-1.76394	0.451084
Pbr014327.1	Chr15	14457183	14459522	1	44	10.1149	7.43428	-1.50685	70	16.6604	10.1068	-2.03881	0.421799
Pbr015535.1	Chr15	5671856	5675030	0.933411	32	7.35632	4.2908	-1.97075	42	9.99622	9.2426	-0.932377	0.479013
Pbr015548.1	Chr15	5792486	5800652	0.705708	63	14.4828	9.89727	-1.70108	105	24.9906	16.9616	-1.80955	0.295617
Pbr015550.1	Chr15	5802844	5808083	0.970954	53	12.1839	6.19426	-2.27023	146	34.7488	23.6847	-1.80961	0.229161
Pbr017262.1	Chr15	6003260	6008116	0.957602	46	10.5747	5.90485	-2.09176	70	16.6604	11.049	-1.8452	0.522778
Pbr017263.1	Chr15	6012561	6016787	0.911902	26	5.97701	2.49168	-2.47255	57	13.5663	12.3564	-0.990891	0.223826
Pbr017360.1	Chr15	1041547	1048371	0.963049	146	33.5632	17.339	-2.30269	236	56.1693	39.0056	-1.7747	0.589655
Pbr017362.1	Chr15	3909636	3917976	0.984615	68	15.6322	10.7494	-1.69113	159	37.8429	25.2008	-1.86625	0.459635
Pbr019358.1	Chr15	3907141	3908087	0.967676	44	10.1149	5.51974	-2.12916	74	17.6124	9.21484	-2.32812	0.273468
Pbr019360.2	Chr15	3859000	3864133	0.949587	101	23.2184	10.6887	-2.47721	176	41.8889	22.8619	-2.28737	0.491595
Pbr019625.1	Chr15	3713093	3725630	0.965523	80	18.3908	12.2622	-1.76946	196	46.649	41.4113	-1.09704	0.423293
Pbr019648.1	Chr15	3635936	3638733	0.982355	16	3.67816	1.75928	-2.17647	48	11.4243	10.2086	-1.04265	0.41632
Pbr019661.2	Chr15	3619890	3626703	0.970647	38	8.73563	6.286	-1.54591	71	16.8984	15.9532	-0.883902	0.239615
Pbr019696.1	Chr15	3617110	3618900	0.84447	11	2.52874	0.759832	-2.58897	12	2.85606	2.56943	-0.915621	0.333806
Pbr019697.1	Chr15	3615223	3616521	1	11	2.52874	0.950999	-2.36976	18	4.2841	3.6224	-1.13015	0.355784
Pbr019698.1	Chr15	3584681	3586378	1	9	2.06897	0.927871	-2.09209	23	5.47412	3.65373	-1.7312	0.437587
Pbr019744.1	Chr15	3577074	3578759	0.983144	42	9.65518	7.04011	-1.52256	136	32.3687	28.3909	-1.12875	0.318332
Pbr019783.2	Chr15	3556517	3567244	0.957616	139	31.954	21.1441	-1.80755	340	80.9218	67.3382	-1.29688	0.347933
Pbr019856.1	Chr15	3389831	3395508	0.983494	41	9.42529	5.56555	-1.97503	49	11.6623	8.09735	-1.71747	0.444048
Pbr019858.1	Chr15	3384955	3387267	0.998279	13	2.98851	1.59142	-1.96132	20	4.76011	4.4997	-0.821961	0.520324
Pbr019863.1	Chr15	3379500	3382496	0.859828	71	16.3218	11.6076	-1.61461	179	42.603	32.7763	-1.50855	0.351749
Pbr019866.2	Chr15	3376625	3378954	0.935582	50	11.4943	5.79464	-2.27888	85	20.2305	17.682	-1.12911	0.496314
Pbr019867.1	Chr15	3370054	3375442	0.984805	37	8.50575	5.93827	-1.61348	70	16.6604	14.7402	-1.08665	0.471442
Pbr019894.1	Chr15	3353327	3355504	0.976838	16	3.67816	1.21245	-2.62903	34	8.09218	7.33577	-0.982466	0.457216
Pbr020001.1	Chr15	3314734	3323084	0.939311	15	3.44828	2.12787	-1.74105	38	9.0442	5.2811	-2.06689	0.642933
Pbr020025.1	Chr15	3305310	3310707	0.754574	39	8.96552	5.16161	-2.0182	66	15.7084	10.6777	-1.78539	0.228756
Pbr020039.1	Chr15	3302403	3304251	1	19	4.36782	2.53606	-1.89895	37	8.8062	8.84746	-0.659229	0.468181
Pbr020041.1	Chr15	3300438	3301422	0.97541	7	1.6092	0.993939	-1.5437	16	3.80809	1.99807	-2.12164	0.18579
Pbr020043.1	Chr15	7922479	7923954	0.980392	57	13.1035	9.05257	-1.67015	84	19.9924	15.4997	-1.46853	0.388864
Pbr020068.1	Chr15	7924284	7926266	0.960674	53	12.1839	8.85905	-1.54526	114	27.1326	23.2336	-1.19749	0.384948
Pbr020072.1	Chr15	6270579	6273526	1	8	1.83908	0.609885	-2.37049	23	5.47412	3.34944	-1.91119	0.437253
Pbr020073.1	Chr15	1641063	1643940	0.982873	35	8.04598	5.23376	-1.76322	72	17.1364	14.45	-1.22976	0.357241
Pbr020095.1	Chr15	1760766	1763611	0.95435	20	4.5977	3.13832	-1.59073	36	8.56819	6.25742	-1.57304	0.455255
Pbr020096.1	Chr15	1764310	1766033	0.982461	49	11.2644	7.37457	-1.77952	102	24.2765	22.4075	-0.964426	0.351208
Pbr027680.1	Chr15	13451527	13453855	0.322027	3	0.714016	0.167763	-2.05928	6	1.42803	0.922178	-1.49817	0.166819
Pbr027711.1	Chr15	1768669	1768887	0.93909	87	20	8.28618	-2.6236	161	38.3189	27.1701	-1.71645	0.545519
Pbr027712.1	Chr15	1806643	1812725	0.995885	13	2.98851	1.59665	-1.95613	22	5.23612	3.57771	-1.67401	0.417793
Pbr027837.1	Chr15	1876277	1878150	1	22	5.05747	2.25897	-2.3457	47	11.1863	7.18027	-1.89158	0.394768
Pbr034288.1	Chr15	1880149	1888215	0.958812	144	33.1035	23.2201	-1.67337	201	47.8391	41.0952	-1.19747	0.54323
Pbr037324.1	Chr15	1890954	1891394	0.868048	67	15.4023	11.2804	-1.54076	182	43.317	30.5063	-1.73575	0.264389
Pbr037328.1	Chr15	1899949	1903600	0.966033	35	8.04598	4.0448	-2.24322	55	13.0903	10.6376	-1.32316	0.458109
Pbr037346.1	Chr15	15409030	15412929	0.97028	11	2.52874	0.859067	-2.47518	14	3.33207	2.07687	-1.78603	0.29502
Pbr037347.1	Chr15	15398177	15402427	0.93618	29	6.66667	2.85745	-2.45442	64	15.2323	10.8854	-1.66461	0.377077
Pbr037348.1	Chr15	15288231	15290777	0.988931	49	11.2644	5.89302	-2.21406	90	21.4205	19.1933	-1.05482	0.439083
Pbr037349.1	Chr15	15261760	15267565	0.99171	67	15.4023	6.91068	-2.48915	113	26.8946	22.3366	-1.28652	0.430252
Pbr037359.2	Chr15	17755075	17756079	0.948702	89	20.4598	9.80294	-2.40664	167	39.7469	32.775	-1.31486	0.433995
Pbr037370.1	Chr15	17757033	17759393	0.905233	175	40.2299	17.3654	-2.59839	364	86.6339	61.7092	-1.71765	0.426738
Pbr037371.1	Chr15	17760692	17762640	0.99575	47	10.8046	6.39516	-1.98333	78	18.5644	11.1809	-2.05987	0.171515
Pbr037372.1	Chr15	17840992	17844891	0.897967	33	7.58621	4.60204	-1.89894	99	23.5625	17.6553	-1.56369	0.23921
Pbr037379.1	Chr15	17856200	17857192	0.97384	27	6.2069	3.61228	-1.95225	48	11.4243	7.63158	-1.80493	0.519161
Pbr037380.1	Chr15	17858329	17858634	0.977068	58	13.3333	9.24059	-1.66395	91	21.6585	19.5897	-1.02596	0.526581
Pbr037383.1	Chr15	17858661	17859194	0.958862	71	16.3218	6.80172	-2.6007	187	44.507	47.4228	-0.476449	0.587667
Pbr037384.1	Chr15	17866700	17868109	0.911948	85	19.5402	13.0373	-1.77082	132	31.4167	22.4743	-1.68968	0.38566
Pbr037392.1	Chr15	17868845	17870363	0.988422	116	26.6667	14.8467	-2.15753	241	57.3593	56.0802	-0.784657	0.448252
Pbr037410.1	Chr15	17872123	17873615	0.902589	25	5.74713	2.7069	-2.29327	41	9.75822	7.92578	-1.30849	0.38514
Pbr037411.1	Chr15	3058464	3060004	0.992684	54	12.4138	6.50373	-2.22045	130	30.9407	20.0461	-1.92343	0.414914
Pbr037414.1	Chr15	17038763	17039023	0.882664	4	0.919541	0.428164	-1.71249	18	4.2841	4.27414	-0.647991	0.419651
Pbr037415.1	Chr15	17029818	17030018	0.937381	49	11.2644	3.9861	-2.77336	189	44.983	35.9044	-1.40892	0.413599
Pbr037416.1	Chr15	16669133	16671891	0.996736	10	2.29885	1.47896	-1.57164	25	5.95013	4.95084	-1.20587	0.469439
Pbr037417.1	Chr15	16658191	16663835	0.982343	47	10.8046	4.54192	-2.54898	91	21.6585	18.7088	-1.16614	0.488288
Pbr037429.2	Chr15	16351831	16360897	0.851751	40	9.19541	5.47262	-1.9573	82	19.5164	15.1337	-1.46713	0.307545
Pbr037430.1	Chr15	16346128	16349637	0.8893	26	5.97701	2.74423	-2.33799	72	17.1364	14.1434	-1.29107	0.560066
Pbr037431.1	Chr15	1539531	1555689	0.999407	22	5.05747	2.54573	-2.16757	38	9.0442	4.91337	-2.20283	0.316254
Pbr042740.1	Chr15	21028142	21033103	0.885487	43	9.88506	4.87586	-2.29905	56	13.3283	11.1572	-1.24082	0.463673
Pbr006979.1	Chr16	21042586	21043152	0.989212	36	8.27586	5.86176	-1.57798	165	39.2709	23.4531	-2.10644	0.343373
Pbr006980.1	Chr16	21043683	21044066	0.987261	38	8.73563	3.62627	-2.5395	101	24.0385	19.5978	-1.33644	0.516505
Pbr006981.1	Chr16	21044574	21047133	0.980558	19	4.36782	2.39598	-1.99835	32	7.61617	5.75414	-1.47918	0.352933
Pbr011950.1	Chr16	21146058	21148686	0.785366	40	9.19541	6.08712	-1.73863	56	13.3283	11.9391	-1.04141	0.443829
Pbr012122.1	Chr16	18709590	18709945	0.942038	91	20.9195	13.7359	-1.80956	114	27.1326	20.3162	-1.56979	0.407915
Pbr012125.1	Chr16	18710684	18712126	0.955341	38	8.73563	4.87889	-2.07156	63	14.9943	13.2815	-1.0797	0.285746
Pbr012126.1	Chr16	18718084	18719802	0.987421	8	1.83908	0.858111	-1.99918	5	1.19003	1.3834	-0.102555	0.466915
Pbr012151.3	Chr16	18787592	18789308	0.977641	39	8.96552	5.11028	-2.03691	91	21.6585	17.9535	-1.28634	0.441264
Pbr012152.1	Chr16	18793225	18795296	1	4	0.919541	0.31189	-2.01007	7	1.66604	1.47223	-0.884309	0.605706
Pbr012153.1	Chr16	21424186	21428373	0.975184	34	7.81609	4.57751	-1.97042	43	10.2342	11.0087	-0.425316	0.529508
Pbr012187.1	Chr16	21430985	21432280	0.711746	34	7.81609	4.28698	-2.09096	57	13.5663	9.89757	-1.60737	0.498392
Pbr012188.1	Chr16	21434852	21436927	0.979119	35	8.04598	4.80268	-1.93725	55	13.0903	11.963	-0.979213	0.583242
Pbr012189.1	Chr16	21442945	21446248	0.857442	70	16.092	6.11621	-2.72224	135	32.1307	24.1781	-1.56134	0.607767
Pbr012190.1	Chr16	21447170	21450037	0.868027	25	5.74713	2.94566	-2.16137	56	13.3283	10.0608	-1.52046	0.502555
Pbr012191.2	Chr16	21486334	21489571	0.99151	32	7.35632	2.69422	-2.67191	92	21.8965	12.954	-2.1049	0.567137
Pbr012194.1	Chr16	21494832	21497323	0.974459	58	13.3333	5.93228	-2.48926	96	22.8485	19.5872	-1.19009	0.437419
Pbr012198.1	Chr16	21501606	21504617	0.971084	14	3.21839	1.32951	-2.3378	16	3.80809	2.74149	-1.51024	0.353378
Pbr012199.1	Chr16	21506969	21511073	0.993927	16	3.67816	2.21148	-1.80224	31	7.37817	5.32066	-1.59001	0.415106
Pbr012201.1	Chr16	21579879	21580960	0.756853	4	0.919541	0.491351	-1.55077	12	2.85606	2.42526	-1.06841	0.332312
Pbr012211.1	Chr16	21582175	21584171	1	28	6.43678	1.85008	-2.9005	32	7.61617	3.65176	-2.39342	0.15752
Pbr012238.1	Chr16	21610664	21612428	0.960726	57	13.1035	8.45829	-1.82091	105	24.9906	17.1157	-1.78822	0.309447
Pbr013674.1	Chr16	21614593	21616811	0.926886	64	14.7126	10.0254	-1.70857	113	26.8946	20.6465	-1.50409	0.468934
Pbr013675.1	Chr16	21617226	21619537	0.98591	61	14.023	8.50573	-1.95519	101	24.0385	20.7145	-1.17597	0.422616
Pbr013676.1	Chr16	21627000	21636918	0.988991	101	23.2184	15.6036	-1.76176	175	41.6509	27.8364	-1.86016	0.311315
Pbr013677.1	Chr16	21709040	21711851	0.980952	33	7.58621	4.5008	-1.94214	92	21.8965	13.8389	-1.96556	0.316843
Pbr013678.1	Chr16	21712660	21714132	0.973794	53	12.1839	6.33168	-2.23284	141	33.5588	24.1542	-1.6761	0.485482
Pbr013679.1	Chr16	21714205	21718180	0.985151	19	4.36782	1.81831	-2.40826	41	9.75822	5.90569	-2.0032	0.436833
Pbr013680.1	Chr16	21719256	21721172	0.88544	34	7.81609	4.83756	-1.86254	43	10.2342	9.88744	-0.793788	0.535868
Pbr013681.1	Chr16	21722245	21732001	0.94923	71	16.3218	9.70453	-2.0051	95	22.6105	18.7556	-1.28559	0.442592
Pbr015153.1	Chr16	21732252	21735738	0.681229	31	7.12644	5.01065	-1.58041	59	14.0423	10.7552	-1.48551	0.536286
Pbr015157.1	Chr16	21748564	21752355	0.993836	161	37.0115	25.5397	-1.71495	261	62.1194	50.6125	-1.35524	0.412405
Pbr015160.2	Chr16	21755762	21757348	0.997529	27	6.2069	3.40092	-2.06099	93	22.1345	19.6856	-1.07859	0.514823
Pbr036207.1	Chr16	21758266	21769575	0.989556	38	8.73563	4.89116	-2.06697	90	21.4205	16.892	-1.42504	0.471115
Pbr037760.1	Chr16	20532337	20543677	0.981572	22	5.05747	2.88614	-1.9561	96	22.8485	14.3915	-1.97481	0.252109
Pbr037761.1	Chr16	20884655	20887365	0.955661	74	17.0115	8.71435	-2.28359	172	40.9369	32.3469	-1.43529	0.423021
Pbr037775.1	Chr16	20891766	20893820	0.976991	26	5.97701	2.609	-2.41004	80	19.0404	16.8915	-1.08238	0.46618
Pbr037785.2	Chr16	19564524	19565468	0.969739	37	8.50575	4.95182	-1.9914	223	53.0752	42.4268	-1.40714	0.385894
Pbr037786.1	Chr16	22258810	22270408	0.853523	24	5.51724	2.05656	-2.59677	132	31.4167	20.4993	-1.90789	0.346732
Pbr037804.1	Chr16	22272419	22287283	0.947846	24	5.51724	3.52486	-1.75455	58	13.8043	10.6819	-1.45777	0.399377
Pbr037805.1	Chr16	22288878	22295669	0.900228	41	9.42529	3.94107	-2.53973	100	23.8005	15.3225	-1.92842	0.382177
Pbr037815.1	Chr16	22301972	22303683	0.981221	57	13.1035	8.5553	-1.7963	120	28.5606	21.226	-1.59057	0.366824
Pbr037817.1	Chr16	22312268	22315334	0.878463	17	3.90805	2.65776	-1.57269	26	6.18814	4.95592	-1.31117	0.454456
Pbr037826.1	Chr16	22317459	22319130	0.709039	47	10.8046	6.73114	-1.88078	148	35.2248	25.5705	-1.65584	0.394157
Pbr037829.1	Chr16	22320791	22325184	0.975407	27	6.2069	4.22766	-1.63563	128	30.4647	22.3482	-1.62565	0.540073
Pbr037830.1	Chr16	22341422	22343700	0.96338	13	2.98851	1.26099	-2.2895	17	4.04609	2.85783	-1.56257	0.323796
Pbr037838.1	Chr16	22355113	22360065	0.950925	35	8.04598	3.75466	-2.36035	92	21.8965	16.4476	-1.55482	0.426167
Pbr037839.1	Chr16	22365787	22366865	0.981201	46	10.5747	6.87755	-1.78871	92	21.8965	14.6771	-1.83359	0.254216
Pbr037842.1	Chr16	22391983	22397363	0.821233	23	5.28736	3.11552	-1.90497	80	19.0404	14.4317	-1.52629	0.300919
Pbr037846.1	Chr16	22397499	22400893	0.970216	24	5.51724	3.11826	-1.98778	54	12.8523	8.34009	-1.87805	0.190067
Pbr037848.1	Chr16	22402245	22406808	0.94718	47	10.8046	5.73205	-2.18572	111	26.4186	17.4927	-1.86887	0.421464
Pbr037849.1	Chr16	22409309	22410013	0.947233	36	8.27586	4.96363	-1.93107	92	21.8965	12.3867	-2.19423	0.327359
Pbr037850.1	Chr16	22413669	22416538	0.999824	67	15.4023	8.7048	-2.09976	155	36.8908	26.9332	-1.64244	0.49438
Pbr037853.1	Chr16	22418990	22425126	0.85334	73	16.7816	11.2963	-1.74346	117	27.8466	20.4065	-1.6258	0.584916
Pbr037860.1	Chr16	12511471	12515190	1	14	3.21839	1.74636	-1.94969	76	18.0884	11.3492	-1.97213	0.355189
Pbr037861.1	Chr16	22111079	22112693	0.922539	64	14.7126	9.37817	-1.8554	132	31.4167	23.3743	-1.59024	0.415606
Pbr037862.1	Chr16	22254398	22257035	0.915605	14	3.21839	1.51121	-2.16863	52	12.3763	6.49957	-2.29492	0.309777
Pbr037865.1	Chr16	22412659	22413408	0.875422	55	12.6437	6.00949	-2.38343	127	30.2267	24.7118	-1.33413	0.445067
Pbr003220.2	scaffold1136.0	2697	5283	0.999227	31	7.12644	3.48144	-2.27224	55	13.0903	9.86769	-1.52296	0.398611
Pbr003221.1	scaffold1136.0	9589	12453	0.990925	28	6.43678	3.59135	-2.03433	75	17.8504	12.8306	-1.65805	0.343481
Pbr003223.1	scaffold1136.0	46742	49436	0.91243	22	5.05747	3.09345	-1.82732	43	10.2342	6.76609	-1.81955	0.433266
Pbr003229.1	scaffold1136.0	88557	91235	0.989548	17	3.90805	2.4186	-1.76021	42	9.99622	7.71774	-1.44486	0.398929
Pbr003230.1	scaffold1136.0	92063	94360	0.8255	19	4.36782	2.4785	-1.93979	45	10.7102	10.5287	-0.738336	0.387722
Pbr003666.1	scaffold1161.0	21417	23813	0.786817	14	3.21839	1.7365	-1.95888	34	8.09218	5.03221	-1.92856	0.666928
Pbr003667.1	scaffold1161.0	31008	32791	0.963565	30	6.89655	4.17356	-1.89209	67	15.9464	11.6308	-1.61652	0.617357
Pbr003668.1	scaffold1161.0	50316	51571	1	8	1.83908	0.581132	-2.41351	50	11.9003	8.95772	-1.52114	0.539363
Pbr003935.1	scaffold1181.0	40192	41829	0.948718	33	7.58621	4.48916	-1.94711	50	11.9003	9.77671	-1.2882	0.390947
Pbr004496.1	scaffold1208.0	46478	50051	0.964186	32	7.35632	2.9479	-2.5605	85	20.2305	13.8064	-1.78839	0.693975
Pbr004497.1	scaffold1208.0	55343	57570	0.763016	7	1.6092	0.944512	-1.62607	29	6.90216	6.36649	-0.920875	0.444809
Pbr004500.1	scaffold1208.0	92224	93041	0.982885	11	2.52874	1.14884	-2.14289	12	2.85606	2.73085	-0.744543	0.538338
Pbr008903.1	scaffold1554.0	14549	19108	0.979167	73	16.7816	8.76171	-2.24969	148	35.2248	22.3629	-1.97246	0.475542
Pbr012728.1	scaffold195.0	426158	429867	0.747709	40	9.19541	5.46168	-1.96119	66	15.7084	9.54333	-2.0322	0.334938
Pbr014357.1	scaffold212.0	431043	441519	0.968407	155	35.6322	14.9451	-2.63573	337	80.2078	52.2402	-1.9306	0.330227
Pbr015945.1	scaffold235.0	245045	245830	0.987277	20	4.5977	3.15392	-1.58016	32	7.61617	6.87513	-0.991705	0.268217
Pbr015946.1	scaffold235.0	249063	249782	0.997222	29	6.66667	4.19142	-1.81217	42	9.99622	8.77793	-1.08854	0.361636
Pbr015947.2	scaffold235.0	252560	256059	0.827143	34	7.81609	4.69657	-1.92103	82	19.5164	15.59	-1.38674	0.378918
Pbr015948.1	scaffold235.0	258970	266062	0.989144	208	47.8161	32.0002	-1.79153	313	74.4957	56.3255	-1.5626	0.282901
Pbr015955.1	scaffold235.0	343156	353357	0.969418	127	29.1954	15.3479	-2.26656	233	55.4552	36.0303	-1.93076	0.623902
Pbr015958.1	scaffold235.0	381949	384014	0.908519	44	10.1149	4.06864	-2.60083	75	17.8504	14.6498	-1.30846	0.309809
Pbr015959.1	scaffold235.0	392149	398756	0.850484	72	16.5517	6.55199	-2.67175	127	30.2267	24.1964	-1.39328	0.385628
Pbr015960.1	scaffold235.0	404448	405104	1	13	2.98851	1.6115	-1.94138	17	4.04609	4.1993	-0.51769	0.373969
Pbr015961.1	scaffold235.0	408210	410066	1	28	6.43678	3.33577	-2.16146	62	14.7563	12.3828	-1.23815	0.384819
Pbr015962.1	scaffold235.0	427509	428941	0.999302	12	2.75862	1.16564	-2.26311	23	5.47412	4.89793	-0.995282	0.446234
Pbr015965.1	scaffold235.0	472592	481134	0.778181	57	13.1035	4.44	-2.84026	156	37.1288	21.2925	-2.18749	0.349923
Pbr015966.1	scaffold235.0	487225	487800	0.980903	19	4.36782	2.68798	-1.79114	23	5.47412	2.96113	-2.14086	0.448747
Pbr022741.1	scaffold346.0.1	102343	112589	0.975603	116	26.6667	18.8302	-1.6512	264	62.8334	38.6481	-2.05399	0.465824
Pbr022742.1	scaffold346.0.1	113884	114640	0.948481	6	1.37931	0.705894	-1.7699	12	2.85606	1.91904	-1.60492	0.453372
Pbr022743.1	scaffold346.0.1	117783	120278	0.963542	33	7.58621	4.01033	-2.15141	90	21.4205	15.008	-1.72812	0.424776
Pbr022745.1	scaffold346.0.1	139061	141715	0.838795	28	6.43678	2.7943	-2.43081	67	15.9464	9.53328	-2.06629	0.370213
Pbr024486.1	scaffold384.0	140111	140966	0.964953	15	3.44828	1.33532	-2.43552	45	10.7102	6.117	-2.1265	0.635494
Pbr024487.1	scaffold384.0	142076	144783	0.993353	70	16.092	10.1368	-1.88586	129	30.7027	21.4452	-1.74763	0.296896
Pbr024492.1	scaffold384.0	206601	207634	0.941973	4	0.919541	0.183983	-2.33742	6	1.42803	1.0559	-1.24601	0.625777
Pbr024493.1	scaffold384.0	238036	239675	0.99939	10	2.29885	0.730114	-2.50254	29	6.90216	3.43105	-2.32088	0.521649
Pbr024494.1	scaffold384.0	263348	266569	0.981999	39	8.96552	5.56381	-1.8716	108	25.7046	15.0478	-2.1333	0.282283
Pbr030241.1	scaffold515.0	65508	67340	0.656847	18	4.2841	1.78516	-2.34867	37	8.92258	4.21414	-2.41589	0.199293
Pbr031416.1	scaffold556.0	2990	11608	0.480682	95	21.8391	12.4835	-2.09827	106	25.2286	16.6281	-1.87774	0.233316
Pbr032246.1	scaffold579.0.1	210699	213141	0.999181	38	8.73563	4.64637	-2.15842	65	15.4703	9.86617	-1.92803	0.497815
Pbr032247.1	scaffold579.0.1	216233	220002	0.924934	44	10.1149	6.52181	-1.80344	92	21.8965	18.0195	-1.30732	0.427904
Pbr032248.1	scaffold579.0.1	221125	222146	0.955969	24	5.51724	2.96284	-2.07693	34	8.09218	3.85216	-2.41322	0.309318
Pbr037696.3	scaffold774.0	114159	116185	0.969413	46	10.5747	5.14235	-2.32933	73	17.3744	14.5233	-1.25538	0.43239
Pbr038030.1	scaffold791.0	8142	8600	1	15	3.44828	1.91838	-1.92462	43	10.2342	7.335	-1.63259	0.373898
Pbr039234.1	scaffold831.0	64464	67277	0.673063	11	2.52874	1.21877	-2.06269	14	3.33207	2.21503	-1.6581	0.485704

## Sheet: Dom_European_Cul-vs-Dom_Europea
Gene	Chromosome	Start	End	Coverage	Cultivars				Wild accessions				Fst
					Number of SNPs	θ value	π value	Tajima’S D value	Number of SNPs	θ value	π value	Tajima’S D value
Pbr009398.1	Chr01	6066315	6074065	0.970455	106	23.8848	13.0411	-2.14768	262	59.0361	29.3257	-2.34292	0.30661
Pbr009479.1	Chr01	6639270	6642836	0.930474	52	11.7171	5.76049	-2.27849	123	27.7154	17.1641	-1.90839	0.320613
Pbr009480.1	Chr01	6647443	6648159	0.871688	8	1.80263	0.41316	-2.58963	9	2.02796	1.11181	-1.76562	0.356207
Pbr009522.1	Chr01	6951626	6955675	0.965926	58	13.0691	7.1633	-2.10306	142	31.9967	17.5751	-2.14861	0.284978
Pbr009523.1	Chr01	6959927	6963129	0.853575	47	10.5904	5.62948	-2.13828	96	21.6315	11.4188	-2.20327	0.342869
Pbr009539.1	Chr01	7112423	7125761	0.842267	106	23.8848	14.9289	-1.88345	283	63.768	34.1481	-2.2131	0.296037
Pbr003840.1	Chr03	22646166	22648258	0.8942	54	12.1677	6.87677	-2.04125	118	26.5888	15.4444	-2.03564	0.299228
Pbr003841.1	Chr03	22325750	22341394	0.950462	23	5.18256	3.40222	-1.65321	43	9.68913	6.14541	-1.79622	0.219615
Pbr003843.1	Chr03	22303590	22324076	1	8	1.80263	0.95935	-1.77164	17	3.83059	2.83744	-1.35063	0.403846
Pbr003848.1	Chr03	16970690	16975572	0.905432	38	8.56249	5.43681	-1.78216	101	22.7582	14.9955	-1.76832	0.3365
Pbr013120.1	Chr03	16984815	16985847	1	26	5.85854	2.9975	-2.12467	87	19.6036	11.8297	-1.9464	0.295612
Pbr013212.1	Chr03	27288912	27291733	0.938257	38	8.56249	5.41808	-1.7892	86	19.3783	8.80511	-2.44163	0.356452
Pbr013213.1	Chr03	26857591	26859206	0.791565	18	4.05591	2.31879	-1.87208	33	7.43584	6.1242	-1.16483	0.193721
Pbr013214.1	Chr03	21053869	21058454	0.960736	16	3.60526	1.95508	-1.93598	55	12.3931	5.67475	-2.39435	0.324171
Pbr013215.1	Chr03	21064499	21064868	0.947446	43	9.68913	6.39786	-1.71177	103	23.2088	10.172	-2.5062	0.287148
Pbr013216.1	Chr03	21612186	21616045	0.997319	22	4.95723	3.41098	-1.54889	65	14.6464	9.26973	-1.83217	0.181749
Pbr013217.1	Chr03	21606257	21609854	0.955882	8	1.80263	0.714576	-2.13822	26	5.85854	3.41647	-1.90016	0.206671
Pbr013218.1	Chr03	21600029	21601045	0.879088	102	22.9835	16.082	-1.6324	276	62.1907	33.7721	-2.18709	0.321544
Pbr013220.1	Chr03	21571135	21574542	0.799567	35	7.8865	4.27576	-2.07098	95	21.4062	10.0901	-2.39117	0.312358
Pbr013221.1	Chr03	21569558	21570685	0.927208	51	11.4918	6.96082	-1.90383	124	27.9407	16.7919	-1.9701	0.276202
Pbr013224.1	Chr03	21562263	21564072	0.952212	48	10.8158	6.13521	-2.02408	168	37.8552	16.3798	-2.547	0.386788
Pbr013225.1	Chr03	21553317	21554959	0.98323	85	19.1529	9.77903	-2.25401	243	54.7548	28.0743	-2.28715	0.34374
Pbr013226.1	Chr03	21534694	21552816	0.785368	22	4.95723	3.06047	-1.76777	54	12.1677	5.98566	-2.28111	0.397437
Pbr013228.1	Chr03	21512180	21513759	0.89509	29	6.53453	2.89449	-2.3595	139	31.3207	13.8505	-2.50762	0.273481
Pbr013229.1	Chr03	21506115	21508508	0.927558	22	4.95723	2.82457	-1.91508	61	13.745	7.85433	-2.03031	0.354499
Pbr013231.1	Chr03	21494844	21501000	0.949148	40	9.01314	4.04331	-2.38895	113	25.4621	15.3253	-1.96349	0.343351
Pbr013232.1	Chr03	21474989	21476767	0.95792	83	18.7023	12.88	-1.66068	216	48.671	27.5121	-2.10675	0.308134
Pbr013239.2	Chr03	21458733	21460994	0.818855	37	8.33716	4.30187	-2.16195	119	26.8141	13.899	-2.24547	0.256525
Pbr013240.1	Chr03	21429927	21444476	0.994121	65	14.6464	8.33766	-2.04205	169	38.0805	18.3708	-2.37961	0.225672
Pbr013241.1	Chr03	21415285	21426269	0.882846	86	19.3783	11.004	-2.06419	202	45.5164	28.083	-1.93044	0.31995
Pbr013243.1	Chr03	561067	563137	0.862843	21	4.7319	3.02503	-1.69271	50	11.2664	6.90116	-1.87993	0.412743
Pbr013244.1	Chr03	5711710	5714162	0.972583	15	3.37993	1.8321	-1.92189	41	9.23847	4.39773	-2.30343	0.276457
Pbr013245.1	Chr03	4049486	4059738	0.954579	7	1.5773	0.801892	-1.78845	25	5.63321	3.70322	-1.66193	0.276155
Pbr013246.1	Chr03	4382824	4387546	0.924008	22	4.95723	3.26573	-1.63959	69	15.5477	9.51814	-1.90429	0.361006
Pbr013247.1	Chr03	4392661	4396507	0.873899	72	16.2237	11.7748	-1.531	173	38.9818	21.9645	-2.10716	0.367603
Pbr013254.1	Chr03	4628100	4630519	0.927491	45	10.1398	5.27412	-2.17097	149	33.574	13.9451	-2.60082	0.2967
Pbr013255.1	Chr03	227557	228573	0.683756	22	4.95723	3.1079	-1.73815	50	11.2664	4.62889	-2.5383	0.224424
Pbr013256.1	Chr03	20519804	20520431	0.709805	34	7.66117	5.38036	-1.55508	137	30.87	17.882	-2.04657	0.308156
Pbr013259.1	Chr03	20522060	20523908	0.949798	48	10.8158	4.30522	-2.57539	74	16.6743	11.1205	-1.72723	0.222897
Pbr013261.1	Chr03	15314635	15317667	0.784972	126	28.3914	16.0945	-2.08509	308	69.4012	44.7125	-1.84573	0.325822
Pbr013265.1	Chr03	720861	725428	0.99458	30	6.75986	3.37723	-2.18541	62	13.9704	9.15193	-1.75604	0.396465
Pbr013266.1	Chr03	8064341	8069579	0.984256	53	11.9424	6.70709	-2.05128	152	34.2499	20.0109	-2.03321	0.365178
Pbr013267.1	Chr03	8073250	8081827	0.915757	46	10.3651	5.36175	-2.18254	120	27.0394	12.8506	-2.39026	0.317408
Pbr013268.1	Chr03	8092155	8095740	0.715184	60	13.5197	7.86476	-1.99521	143	32.222	17.5705	-2.16225	0.197096
Pbr013269.1	Chr03	6144308	6145500	0.99917	28	6.3092	3.96509	-1.76786	61	13.745	10.0571	-1.50297	0.362153
Pbr013270.1	Chr03	2614521	2618538	0.984456	12	2.70394	1.08866	-2.26847	42	9.4638	6.66086	-1.56885	0.340374
Pbr013271.2	Chr03	4840080	4841813	0.928861	38	8.56249	4.3781	-2.18029	121	27.2648	13.9332	-2.27071	0.429948
Pbr013272.1	Chr03	4836788	4839561	0.848206	59	13.2944	7.67895	-2.00749	115	25.9128	14.7307	-2.07609	0.279791
Pbr013282.1	Chr03	4659117	4659613	0.629243	10	2.25329	0.912945	-2.19894	15	3.37993	2.04723	-1.73264	0.484195
Pbr013284.2	Chr03	4302979	4313815	0.922732	42	9.4638	3.89082	-2.51642	133	29.9687	16.6465	-2.12545	0.331238
Pbr013285.1	Chr03	5754699	5758251	0.740249	8	1.80263	1.11874	-1.53294	31	6.98519	3.35167	-2.25319	0.386165
Pbr013288.1	Chr03	5752386	5753816	0.875512	55	12.3931	8.65353	-1.60657	151	34.0246	14.9448	-2.52101	0.342309
Pbr013289.1	Chr03	5748372	5751616	0.854528	25	5.63321	2.97614	-2.06586	43	9.68913	5.93226	-1.86752	0.365646
Pbr013290.1	Chr03	2764017	2767780	0.895833	7	1.5773	0.886818	-1.64685	22	4.95723	2.61958	-2.04308	0.269741
Pbr013294.1	Chr03	2768965	2771229	0.850441	37	8.33716	3.88162	-2.324	88	19.8289	10.5801	-2.17955	0.335068
Pbr013296.1	Chr03	2778981	2780762	0.999109	20	4.50657	2.31784	-2.06825	45	10.1398	10.8791	-0.375277	0.387003
Pbr013298.1	Chr03	2893869	2895633	0.808068	21	4.7319	2.87578	-1.78993	34	7.66117	3.45315	-2.35976	0.423655
Pbr013302.1	Chr03	13661676	13664547	0.820748	18	4.05591	1.78149	-2.27421	39	8.78781	5.30951	-1.88395	0.352614
Pbr013303.1	Chr03	13352504	13375482	0.938008	29	6.53453	4.0814	-1.78461	73	16.449	10.7673	-1.76736	0.466936
Pbr013304.1	Chr03	13240647	13244928	0.731784	20	4.50657	2.51818	-1.93186	46	10.3651	7.56488	-1.49133	0.181616
Pbr013305.1	Chr03	42099281	42100575	0.907186	22	4.95723	2.66653	-2.01376	72	16.2237	9.3723	-2.02105	0.510311
Pbr013306.1	Chr03	42157354	42158292	0.7543	30	6.75986	3.08648	-2.32186	110	24.7861	10.5515	-2.55186	0.363168
Pbr013309.1	Chr03	10599952	10604796	1	6	1.35197	0.434535	-2.20642	28	6.3092	3.54294	-1.97909	0.242229
Pbr013310.1	Chr03	30988637	30998562	0.805697	6	1.35197	0.569071	-1.95318	24	5.40789	3.24089	-1.83757	0.30615
Pbr013311.1	Chr03	3253498	3254910	0.786704	13	2.92927	1.60356	-1.87119	31	6.98519	3.95663	-1.9778	0.527043
Pbr013312.1	Chr03	3258326	3259824	0.865841	22	4.95723	2.4897	-2.12419	55	12.3931	7.05309	-2.02983	0.511037
Pbr013313.1	Chr03	3508259	3511156	0.884089	31	6.98519	3.51798	-2.17748	61	13.745	8.09131	-1.97358	0.466345
Pbr013314.2	Chr03	3513357	3514802	0.942925	25	5.63321	2.44941	-2.35849	58	13.0691	7.56229	-2.00279	0.315882
Pbr013316.1	Chr03	3838082	3840284	0.912671	87	19.6036	8.36485	-2.53448	168	37.8552	22.8036	-1.97509	0.32922
Pbr013317.1	Chr03	3841635	3848796	0.951414	52	11.7171	8.30174	-1.5693	95	21.4062	15.063	-1.6165	0.394493
Pbr013320.1	Chr03	17612692	17619966	0.74375	5	1.12664	0.587027	-1.6274	10	2.25329	1.24732	-1.78234	0.548835
Pbr013321.1	Chr03	24013825	24016756	0.995021	44	9.91446	4.79646	-2.28656	135	30.4194	22.0855	-1.5531	0.354898
Pbr013322.1	Chr03	23892556	23898121	0.966414	8	1.80263	0.787522	-2.02897	31	6.98519	3.19446	-2.32475	0.486938
Pbr013323.1	Chr03	23886878	23888758	0.866542	42	9.4638	6.12245	-1.75303	130	29.2927	15.2384	-2.24292	0.405838
Pbr013324.1	Chr03	23884701	23886444	0.98627	60	13.5197	6.95616	-2.21623	220	49.5723	27.3999	-2.14958	0.27892
Pbr013325.1	Chr03	23861627	23864829	0.877996	40	9.01314	4.40538	-2.25924	89	20.0542	14.6139	-1.53049	0.328487
Pbr013326.1	Chr03	23857723	23861086	0.970426	21	4.7319	2.27901	-2.17867	45	10.1398	8.25613	-1.21561	0.427291
Pbr013327.1	Chr03	23789075	23791617	0.934138	26	5.85854	3.01819	-2.11358	57	12.8437	8.68711	-1.68068	0.432165
Pbr013328.1	Chr03	23783404	23786709	0.958848	24	5.40789	3.74121	-1.54901	69	15.5477	8.21208	-2.1819	0.364127
Pbr013329.1	Chr03	23780895	23782023	0.843348	30	6.75986	4.69486	-1.567	67	15.097	10.7429	-1.57427	0.398007
Pbr013349.1	Chr03	23762938	23765413	0.63765	27	6.08387	2.72004	-2.3341	59	13.2944	4.57481	-2.77486	0.448443
Pbr013351.1	Chr03	23758443	23762440	0.966835	40	9.01314	4.40217	-2.26039	141	31.7713	14.4964	-2.46097	0.296675
Pbr013353.1	Chr03	23752925	23756948	0.892924	58	13.0691	7.40837	-2.04147	141	31.7713	16.2277	-2.27781	0.24715
Pbr013354.1	Chr03	23721551	23729566	0.937619	59	13.2944	5.36947	-2.57842	160	36.0526	22.0128	-1.94616	0.254931
Pbr013356.1	Chr03	22632984	22634597	0.996935	23	5.18256	2.53072	-2.1758	68	15.3223	11.5099	-1.44428	0.327967
Pbr013362.1	Chr03	26405380	26408224	0.928309	62	13.9704	8.01539	-2.0239	111	25.0115	15.1148	-1.95464	0.331575
Pbr013363.1	Chr03	26395892	26397405	0.793787	42	9.4638	4.60627	-2.27168	110	24.7861	11.3622	-2.44243	0.266834
Pbr013364.1	Chr03	26351431	26352036	0.863599	35	7.8865	3.62121	-2.33694	78	17.5756	9.87674	-2.07815	0.341966
Pbr013370.1	Chr03	26314897	26318449	0.994924	34	7.66117	3.21015	-2.46122	88	19.8289	10.0166	-2.27412	0.299268
Pbr013371.1	Chr03	22360289	22361664	0.867536	67	15.097	8.9657	-1.96292	194	43.7137	23.6853	-2.18329	0.46225
Pbr013372.1	Chr03	21701719	21705184	0.770842	18	4.05591	1.30377	-2.63174	58	13.0691	4.98017	-2.6517	0.183564
Pbr013373.1	Chr03	21699754	21700986	0.959388	84	18.9276	11.6258	-1.90875	242	54.5295	26.6299	-2.36955	0.352923
Pbr013374.1	Chr03	21696976	21698605	0.867504	33	7.43584	3.93221	-2.10602	94	21.1809	10.3117	-2.33896	0.348787
Pbr013375.1	Chr03	21685671	21689742	0.887528	22	4.95723	2.38403	-2.19018	56	12.6184	8.42664	-1.7076	0.4848
Pbr013376.1	Chr03	21682354	21683845	0.846269	91	20.5049	11.2741	-2.12727	185	41.6858	23.6999	-2.09187	0.357855
Pbr013386.1	Chr03	21681259	21681938	0.905067	67	15.097	6.99863	-2.39308	109	24.5608	20.8327	-1.13806	0.305459
Pbr013387.1	Chr03	21670586	21680493	0.89588	12	2.70394	1.43762	-1.89592	35	7.8865	4.94946	-1.79724	0.211438
Pbr013388.1	Chr03	21655901	21658674	0.935168	47	10.5904	7.52733	-1.55493	93	20.9556	13.9973	-1.73471	0.358512
Pbr013392.1	Chr03	21647894	21652138	0.899231	59	13.2944	7.78292	-1.98179	138	31.0953	17.5741	-2.0942	0.267062
Pbr013399.1	Chr03	21638966	21644050	0.890227	11	2.47861	1.03056	-2.20195	25	5.63321	2.95	-2.08039	0.210133
Pbr013400.1	Chr03	21615979	21620152	0.998519	8	1.80263	0.864155	-1.91421	37	8.33716	4.96138	-1.90762	0.290455
Pbr013404.1	Chr03	21613809	21615667	0.719309	34	7.66117	4.11364	-2.08398	106	23.8848	13.0025	-2.15308	0.267349
Pbr013405.1	Chr03	21606395	21611160	0.963656	35	7.8865	5.43369	-1.60048	113	25.4621	12.8006	-2.29543	0.278893
Pbr013406.1	Chr03	21594447	21596489	0.909795	41	9.23847	5.38477	-1.95799	101	22.7582	16.0289	-1.61669	0.303892
Pbr013412.1	Chr03	21585996	21589869	0.792412	72	16.2237	11.0136	-1.68628	184	41.4605	22.4532	-2.18277	0.328825
Pbr013414.1	Chr03	21563371	21569929	0.897555	25	5.63321	2.80851	-2.15899	73	16.449	8.19756	-2.28455	0.285277
Pbr013416.1	Chr03	21502695	21508369	0.724938	171	38.5312	22.4462	-2.04247	429	96.666	50.2331	-2.27332	0.351344
Pbr033936.1	Chr03	21498441	21502012	0.795066	36	8.11183	5.35534	-1.69561	130	29.2927	16.1011	-2.14407	0.296923
Pbr036320.4	Chr03	21490438	21497240	0.695613	208	46.8683	31.8168	-1.72203	527	118.748	56.8418	-2.41512	0.289223
Pbr021636.1	Chr04	21478098	21480503	0.629554	18	4.05591	2.03038	-2.08794	40	9.01314	6.7239	-1.42861	0.414906
Pbr021671.1	Chr04	21471856	21473241	0.995984	13	2.92927	1.56884	-1.9058	30	6.75986	4.79637	-1.51936	0.22596
Pbr028934.1	Chr04	21458274	21459638	0.998321	48	10.8158	6.48532	-1.91861	131	29.518	19.927	-1.72333	0.256829
Pbr028935.1	Chr04	21442039	21445012	0.909144	27	6.08387	3.08164	-2.14697	102	22.9835	19.0012	-1.20816	0.421978
Pbr028936.1	Chr04	21432330	21438118	0.645125	7	1.5773	0.826427	-1.74754	21	4.7319	2.36474	-2.12283	0.357422
Pbr035613.1	Chr05	21360706	21364539	0.991987	4	0.901314	0.181255	-2.2721	16	3.60526	1.44431	-2.36046	0.268758
Pbr035615.1	Chr05	21349180	21351032	1	3	0.675986	0.135965	-2.08957	25	5.63321	2.64088	-2.25212	0.201712
Pbr010949.1	Chr07	21338605	21342653	0.768908	8	1.80263	0.86476	-1.9133	35	7.8865	5.11946	-1.72816	0.471002
Pbr035359.1	Chr07	21315767	21317997	0.911602	13	2.92927	1.60488	-1.86988	44	9.91446	4.50054	-2.38341	0.442787
Pbr035360.1	Chr07	21289997	21303957	0.937698	51	11.4918	6.88751	-1.92468	139	31.3207	20.6075	-1.78266	0.355902
Pbr035361.1	Chr07	21267956	21269431	0.95923	20	4.50657	2.81053	-1.73282	50	11.2664	4.37837	-2.61089	0.259022
Pbr035363.1	Chr07	21261718	21265782	0.940357	201	45.291	25.6195	-2.1037	320	72.1051	57.0015	-1.35	0.300293
Pbr039962.1	Chr07	21256215	21259419	0.963694	22	4.95723	2.56014	-2.0802	62	13.9704	6.79181	-2.31227	0.230475
Pbr039963.1	Chr07	21243531	21248937	0.835981	30	6.75986	3.77621	-1.99815	84	18.9276	9.4278	-2.29476	0.172695
Pbr039977.1	Chr07	21240408	21241612	0.893104	53	11.9424	7.44081	-1.85022	123	27.7154	18.7707	-1.71401	0.229885
Pbr039978.1	Chr07	21236896	21238053	1	7	1.5773	0.789414	-1.80926	22	4.95723	2.59131	-2.06073	0.365496
Pbr039979.1	Chr07	21227331	21231772	0.96166	49	11.0411	7.75872	-1.58416	100	22.5329	12.5915	-2.10212	0.2256
Pbr040014.1	Chr07	21222774	21226034	0.771709	30	6.75986	3.54036	-2.10884	74	16.6743	7.44018	-2.45825	0.222452
Pbr040015.2	Chr07	21160668	21161816	0.98055	31	6.98519	3.271	-2.28991	85	19.1529	11.1652	-2.01336	0.199014
Pbr040017.1	Chr07	21143967	21148431	0.678254	20	4.50657	3.15239	-1.50008	41	9.23847	4.31314	-2.33304	0.373609
Pbr040018.1	Chr07	21137670	21138874	0.748023	20	4.50657	2.40771	-2.00706	33	7.43584	4.10094	-2.03357	0.1998
Pbr040019.1	Chr07	21110395	21115278	0.692961	29	6.53453	3.83155	-1.90562	41	9.23847	7.90408	-1.07628	0.248327
Pbr041670.1	Chr07	21101776	21103851	0.821343	178	40.1085	20.3896	-2.2938	246	55.4308	46.3939	-1.1898	0.273183
Pbr028076.1	Chr08	21098362	21099033	0.953862	110	24.7861	15.72	-1.85421	190	42.8124	32.87	-1.42003	0.300559
Pbr028077.1	Chr08	21083641	21086475	0.767416	27	6.08387	3.13023	-2.12183	44	9.91446	6.93723	-1.5859	0.210241
Pbr028078.1	Chr08	21076729	21077850	0.785381	146	32.898	21.8451	-1.76367	343	77.2877	48.6374	-1.89796	0.321644
Pbr028080.1	Chr08	21064450	21066804	0.895706	40	9.01314	5.33623	-1.92575	89	20.0542	12.5626	-1.87102	0.293816
Pbr028083.1	Chr08	21051309	21052725	0.64962	8	1.80263	0.887739	-1.87888	21	4.7319	2.29228	-2.17003	0.216437
Pbr028084.1	Chr08	21042930	21044897	0.661867	12	2.70394	1.15517	-2.19746	18	4.05591	2.7939	-1.51651	0.271671
Pbr001670.1	Chr09	21037405	21039641	0.74954	13	2.92927	1.78653	-1.68886	31	6.98519	4.56759	-1.69969	0.235245
Pbr001680.1	Chr09	21026462	21028799	0.834511	135	30.4194	16.5797	-2.16103	236	53.1775	32.2571	-1.96887	0.329226
Pbr001710.1	Chr09	21021920	21025814	0.671822	36	8.11183	3.90065	-2.27125	81	18.2516	8.47334	-2.40486	0.318707
Pbr001712.1	Chr09	20999307	21000218	0.967382	24	5.40789	3.69939	-1.57313	42	9.4638	6.7367	-1.54291	0.241032
Pbr001713.1	Chr09	20994589	20995571	0.684776	86	19.3783	9.55021	-2.31373	135	30.4194	18.3695	-1.9634	0.261217
Pbr001715.1	Chr09	20983897	20985701	0.835244	48	10.8158	5.50436	-2.21414	150	33.7993	20.5721	-1.95071	0.258594
Pbr001717.1	Chr09	20981899	20983754	0.875025	56	12.6184	7.29189	-2.00255	135	30.4194	16.7081	-2.14684	0.285623
Pbr001718.1	Chr09	20979190	20981087	0.995625	32	7.21051	4.14936	-1.95321	67	15.097	8.49917	-2.06494	0.261508
Pbr014377.1	Chr09	20976835	20978516	0.829846	180	40.5591	24.5487	-1.96727	396	89.2301	44.4355	-2.34589	0.289591
Pbr017860.1	Chr09	20960797	20967094	0.993019	4	0.901314	0.385749	-1.74998	16	3.60526	2.77549	-1.25417	0.274677
Pbr042648.1	Chr09	20956808	20959812	0.766414	15	3.37993	1.80362	-1.94694	37	8.33716	4.6278	-2.03626	0.384333
Pbr003270.1	Chr11	20943479	20943958	0.571906	7	1.5773	0.510852	-2.27372	20	4.50657	1.79144	-2.42663	0.265001
Pbr003303.1	Chr11	20937594	20941409	0.882454	201	45.291	26.4987	-2.03813	384	86.5262	69.7407	-1.29911	0.471356
Pbr003304.5	Chr11	20928833	20929755	0.829062	169	38.0805	22.1657	-2.04373	413	93.0607	48.5512	-2.26583	0.301137
Pbr014232.1	Chr11	20914929	20919731	0.944092	58	13.0691	5.06752	-2.62975	129	29.0674	16.2434	-2.11304	0.342153
Pbr014236.1	Chr11	20907642	20914123	0.979671	23	5.18256	2.47173	-2.21118	39	8.78781	4.98712	-2.00225	0.223527
Pbr018935.1	Chr11	20897930	20901183	0.892275	39	8.78781	4.70232	-2.10675	76	17.125	11.6554	-1.68327	0.394661
Pbr028015.1	Chr11	20894639	20896092	0.998762	18	4.05591	1.48681	-2.49475	62	13.9704	7.54242	-2.13537	0.355492
Pbr028996.1	Chr11	20887391	20889212	0.585478	41	9.23847	6.4249	-1.59396	64	14.421	10.5711	-1.50111	0.273906
Pbr028997.1	Chr11	20884152	20885852	1	4	0.901314	0.32208	-1.91255	11	2.5564	1.11971	-2.09945	0.342255
Pbr030179.1	Chr11	20880404	20883282	0.935492	45	10.1398	5.73421	-2.02357	81	18.2516	10.4898	-2.03797	0.177345
Pbr030180.1	Chr11	20788185	20790941	0.975542	79	17.801	9.50424	-2.17197	126	28.3914	27.3508	-0.75508	0.356927
Pbr030181.1	Chr11	20779519	20782684	0.649951	7	1.5773	0.400321	-2.45802	15	3.37993	2.34807	-1.468	0.364993
Pbr030186.1	Chr11	20767664	20771959	0.827758	20	4.50657	1.57514	-2.57388	56	12.6184	8.45008	-1.70151	0.364619
Pbr030187.1	Chr11	20762651	20766850	0.964539	7	1.5773	0.825926	-1.74838	30	6.75986	3.65483	-2.05512	0.233105
Pbr030188.2	Chr11	20758145	20760428	0.987293	23	5.18256	3.03582	-1.87292	58	13.0691	7.36758	-2.05172	0.318819
Pbr030189.1	Chr11	20717962	20720960	0.961047	20	4.50657	2.44119	-1.98427	40	9.01314	4.58632	-2.19441	0.224479
Pbr030190.1	Chr11	20714263	20717642	0.650168	81	18.2516	10.404	-2.05358	262	59.0361	35.6058	-1.98259	0.319866
Pbr030193.1	Chr11	20709051	20711506	0.961392	16	3.60526	1.96337	-1.92909	39	8.78781	6.09932	-1.59414	0.457538
Pbr030194.1	Chr11	20663455	20665818	1	22	4.95723	1.58474	-2.6893	76	17.125	14.5211	-1.12859	0.375397
Pbr030195.1	Chr11	20655928	20660834	0.956147	70	15.773	7.79537	-2.29521	155	34.9259	24.7272	-1.61731	0.353821
Pbr030196.1	Chr11	20650136	20652618	0.999438	9	2.02796	0.449005	-2.66701	26	5.85854	3.69526	-1.75077	0.245449
Pbr030198.1	Chr11	20640265	20647971	0.972149	15	3.37993	2.13341	-1.65683	37	8.33716	5.8241	-1.57493	0.405716
Pbr030199.2	Chr11	20624986	20628887	0.924674	134	30.194	14.6485	-2.36188	345	77.7384	52.3505	-1.74828	0.321524
Pbr030200.1	Chr11	20621842	20624046	0.909422	75	16.8996	9.34193	-2.10611	178	40.1085	23.4739	-2.03442	0.291221
Pbr030830.1	Chr11	20611845	20618531	0.717045	14	3.1546	1.38885	-2.20546	48	11.0345	4.43132	-2.5374	0.2025
Pbr033263.1	Chr11	20562126	20566033	0.878924	41	9.23847	3.96634	-2.45441	73	16.449	13.0383	-1.31028	0.168833
Pbr038199.1	Chr11	20559818	20561152	0.820053	149	33.574	22.3057	-1.76305	269	60.6134	32.4939	-2.21017	0.270997
Pbr038231.1	Chr11	20556126	20558269	0.772814	56	12.6184	8.59297	-1.66437	158	35.6019	14.1707	-2.66147	0.306912
Pbr038233.1	Chr11	20541292	20544804	0.897583	41	9.23847	5.00043	-2.0925	144	32.4473	17.4643	-2.18623	0.310212
Pbr038249.1	Chr11	20508083	20509494	0.779339	19	4.28124	2.36495	-1.94152	63	14.1957	7.37644	-2.20335	0.210434
Pbr041197.1	Chr11	20500843	20502192	0.952802	30	6.75986	4.4406	-1.68633	47	10.5904	8.44049	-1.27424	0.320796
Pbr017794.1	Chr12	20482152	20485279	0.977707	6	1.35197	0.809485	-1.50065	19	4.28124	2.24247	-2.02886	0.221742
Pbr017795.1	Chr12	20479264	20482042	0.742564	14	3.1546	1.59606	-2.01182	34	7.66117	4.40298	-1.96317	0.319733
Pbr038544.1	Chr12	20474782	20477752	0.950874	27	6.08387	3.34981	-2.00819	78	17.5756	11.9125	-1.69393	0.379281
Pbr010877.1	Chr13	20443209	20449692	0.90718	44	9.91446	6.09054	-1.86302	111	25.0115	18.1326	-1.55089	0.398666
Pbr018618.1	Chr13	20415253	20417829	0.794999	53	11.9424	6.47703	-2.11432	145	32.6726	24.6438	-1.46002	0.325561
Pbr018619.1	Chr13	20388377	20408077	0.537072	40	9.01314	5.46355	-1.88014	100	22.5329	14.3732	-1.83813	0.289638
Pbr018620.1	Chr13	24540478	24547084	0.966258	31	6.98519	4.80855	-1.59	70	15.773	10.5979	-1.70776	0.319176
Pbr026950.1	Chr13	10840947	10866246	0.911987	7	1.5773	0.678654	-1.99393	34	7.66117	4.53387	-1.90852	0.265632
Pbr027509.1	Chr13	3862876	3865318	0.747885	33	7.43584	2.69195	-2.63856	61	13.745	10.3142	-1.44143	0.305154
Pbr029917.1	Chr13	4096471	4097715	0.94579	31	6.98519	4.12932	-1.89919	70	15.773	8.64496	-2.11713	0.183138
Pbr029918.1	Chr13	1822296	1825868	0.979092	53	11.9424	8.02552	-1.68999	122	27.4901	18.4678	-1.73208	0.332256
Pbr029946.1	Chr13	1817775	1821197	0.997988	6	1.35197	0.646289	-1.80784	11	2.47861	1.13648	-2.08016	0.372213
Pbr030003.1	Chr13	1814715	1816478	0.63071	111	25.0115	14.8444	-1.99083	210	47.319	29.353	-1.92003	0.231184
Pbr035648.1	Chr13	16550006	16551253	0.924008	42	9.4638	4.35194	-2.35868	85	19.1529	11.8927	-1.88705	0.288765
Pbr035649.1	Chr13	16562806	16563606	0.879804	19	4.28124	1.72921	-2.39481	41	9.23847	4.84163	-2.14807	0.366457
Pbr035650.1	Chr13	11715920	11717585	0.976888	31	6.98519	3.75612	-2.06908	76	17.125	9.64351	-2.07269	0.242296
Pbr039083.1	Chr13	14212639	14214267	0.658608	32	7.21051	3.33569	-2.31279	57	12.8437	8.03872	-1.84637	0.344797
Pbr039084.1	Chr13	14207240	14211974	0.608389	15	3.37993	1.76761	-1.97862	31	6.98519	6.13308	-0.987062	0.345456
Pbr039086.1	Chr13	14204562	14206327	0.995511	32	7.21051	5.03386	-1.56234	63	14.1957	12.1287	-1.10048	0.298783
Pbr039104.2	Chr13	14180037	14191454	0.955807	25	5.63321	3.09051	-2.00232	77	17.3503	7.56524	-2.49494	0.394047
Pbr036917.1	Chr14	15158851	15160420	0.913997	25	5.63321	3.85792	-1.57599	91	20.5049	17.8267	-1.06277	0.287417
Pbr036956.1	Chr14	15154645	15157540	0.844293	271	61.064	35.4787	-2.05811	370	83.3716	63.2266	-1.46058	0.365346
Pbr036970.2	Chr14	15071176	15075366	0.967772	60	13.5197	8.69571	-1.79309	180	40.5591	26.8845	-1.773	0.411701
Pbr020826.1	Chr15	15068820	15069911	0.677992	7	1.59274	0.458098	-2.36168	16	3.76157	2.44331	-1.53023	0.607812
Pbr020832.1	Chr15	15064000	15067468	0.992545	11	2.47861	0.806534	-2.45953	23	5.18256	5.433	-0.435432	0.271556
Pbr027933.1	Chr15	14812991	14816249	0.896388	47	10.5904	5.96582	-2.0349	106	23.8848	20.513	-1.10188	0.25761
Pbr033208.4	Chr15	14808068	14810175	0.829035	93	20.9556	12.099	-2.03663	226	50.9243	23.9955	-2.42594	0.339758
Pbr012099.1	Chr16	14799339	14802042	0.598726	11	2.47861	1.05937	-2.16882	18	4.05591	1.38773	-2.56891	0.35987
Pbr012100.1	Chr16	14794970	14796739	0.887925	21	4.7319	2.73562	-1.88123	59	13.2944	7.24255	-2.11537	0.358384
Pbr012146.1	Chr16	14791018	14792665	0.915804	37	8.33716	4.69303	-2.0111	105	23.6595	12.4667	-2.21099	0.204564
Pbr012147.1	Chr16	2211595	2226175	0.994467	21	4.7319	2.93885	-1.74885	61	13.745	6.03733	-2.46531	0.273125
Pbr012188.1	Chr16	14831489	14836473	0.98502	24	5.40789	3.09198	-1.92346	85	19.1529	10.1315	-2.19282	0.161374
Pbr012189.1	Chr16	14836571	14838350	0.881737	106	23.8848	16.7511	-1.62842	194	43.7137	35.4334	-1.27584	0.286634
Pbr016605.1	Chr17	14840600	14852392	0.541168	30	6.75986	3.577	-2.09165	53	11.9424	5.4823	-2.3869	0.23342
Pbr021881.1	Chr17	14864215	14867148	0.907913	45	10.1398	6.7095	-1.71111	76	17.125	9.64843	-2.07174	0.277401
Pbr021894.1	Chr17	14880069	14881515	0.838124	34	7.66117	3.82677	-2.20376	84	18.9276	11.2277	-1.97867	0.298521
Pbr021896.1	Chr17	14883038	14885051	0.811802	11	2.47861	1.55822	-1.59527	51	11.4918	7.11988	-1.85861	0.254806
Pbr021897.1	Chr17	1758602	1759687	0.909404	19	4.28124	2.09669	-2.13279	38	8.56249	7.42143	-1.03584	0.321654
Pbr021901.1	Chr17	1880149	1888215	0.929129	19	4.28124	2.14911	-2.09542	69	15.5477	8.58471	-2.1027	0.200089
Pbr021902.2	Chr17	2236056	2240775	0.854637	17	3.83059	1.86977	-2.11273	45	10.1398	6.77732	-1.68939	0.37819
Pbr021908.1	Chr17	2263551	2264715	0.798663	9	2.02796	0.797825	-2.19262	40	9.01314	6.15688	-1.63175	0.348038
Pbr021909.1	Chr17	2265202	2271809	0.832123	19	4.28124	1.69861	-2.41663	45	10.1398	6.62843	-1.73709	0.359354
Pbr021910.1	Chr17	2274708	2280291	0.800709	6	1.35197	0.426325	-2.22187	16	3.60526	2.52717	-1.46054	0.471525
Pbr021912.1	Chr17	2301265	2306169	0.949919	17	3.83059	1.65118	-2.28488	51	11.4918	7.17082	-1.84413	0.170131
Pbr021913.1	Chr17	2333181	2335237	0.941971	30	6.75986	3.34633	-2.19991	86	19.3783	13.7321	-1.59593	0.364033
Pbr021914.1	Chr17	6760364	6774174	0.571819	15	3.37993	1.74209	-2.00107	38	8.56249	4.91048	-1.98009	0.192799
Pbr021917.1	Chr17	17251259	17251831	0.901821	50	11.2664	7.0539	-1.83567	150	33.7993	18.8533	-2.12181	0.266535
Pbr034474.1	Chr17	2085474	2087712	1	15	3.37993	2.27548	-1.53185	45	10.1398	5.74602	-2.01979	0.332708
Pbr007441.1	scaffold1403.0	2056	7640	0.901164	32	7.21051	4.69176	-1.71352	96	21.6315	13.5953	-1.86767	0.310954
Pbr028181.1	scaffold467.0	49294	50847	0.994852	31	6.98519	3.90122	-2.00303	46	10.3651	4.61287	-2.41749	0.161894
Pbr029120.1	scaffold489.0.1	27343	28439	0.678213	11	2.47861	1.24638	-1.95381	40	9.01314	3.71845	-2.50533	0.324749
Pbr037049.1	scaffold745.0.1	43391	44761	0.875274	15	3.37993	1.39705	-2.3046	34	7.66117	3.86225	-2.18894	0.219049
Pbr004781.1	Chr03	12665551	12685846	0.291092	89	20.0542	12.0644	-1.95373	238	53.6282	26.5297	-2.34771	0.26811
Pbr018481.1	Chr07	6137950	6149264	0.342289	52	11.7171	6.00984	-2.2089	107	24.1102	11.8746	-2.32696	0.284802
Pbr026451.1	Chr07	9688952	9693348	0.201274	6	1.35197	0.753726	-1.60561	15	3.37993	1.34717	-2.34848	0.272829
Pbr026458.1	Chr07	9762675	9765253	0.471113	9	2.02796	0.95905	-1.97336	25	5.63321	3.02769	-2.03722	0.327429
Pbr026467.1	Chr07	9818904	9819959	0.914773	16	3.60526	1.77547	-2.08524	45	10.1398	4.72706	-2.34623	0.299388
Pbr001669.1	Chr09	1751186	1757185	0.423	27	6.08387	2.90719	-2.23725	49	11.0411	5.89073	-2.13595	0.27728
Pbr014237.1	Chr11	16994565	16996328	0.206916	2	0.450657	0.142857	-1.61245	2	0.450657	0.226172	-1.27037	0.184969
Pbr031531.1	Chr11	12800590	12803335	0.29898	8	1.80263	0.948955	-1.78721	24	5.40789	1.93578	-2.59031	0.413458
Pbr029947.1	Chr13	4656107	4658551	0.470757	15	3.37993	2.26492	-1.54114	21	4.7319	3.15146	-1.61035	0.423112
Pbr027918.1	Chr15	10488425	10492689	0.366471	4	0.901314	0.33129	-1.88903	15	3.37993	1.99118	-1.78195	0.339541
Pbr012097.1	Chr16	3229433	3250510	0.438277	142	31.9967	20.9797	-1.79091	327	73.6824	43.4167	-2.03326	0.267603
Pbr012098.1	Chr16	3251138	3253084	0.456086	5	1.12664	0.642864	-1.50655	15	3.37993	1.60245	-2.12391	0.240502
Pbr001596.1	scaffold1044.0	118841	121331	0.526295	5	1.12664	0.501498	-1.81251	31	6.98519	3.48345	-2.1932	0.185023
Pbr001597.1	scaffold1044.0	122336	125803	0.0844867	4	0.901314	0.280243	-2.01936	10	2.25329	1.42476	-1.56127	0.52109
Pbr022736.1	scaffold346.0.1	47395	53836	0.466936	31	6.98519	4.31794	-1.81333	60	13.5197	9.35742	-1.63214	0.295243
Pbr034704.1	scaffold655.0	73366	76477	0.571337	17	3.83059	1.63893	-2.29453	54	12.1677	6.16133	-2.23382	0.286506
