# Supplementary material for: Diversification and independent domestication of Asian and European pears
Source: Genome Biol. 2018 Jun 11;19:77. doi: 10.1186/s13059-018-1452-y (PMC5996476; doi:10.1186/s13059-018-1452-y)
Supplement: Supplementary file 6 — List of 47 genes in common selective sweeps of both Asian and European groups during domestication from wild to cultivated pears. (XLSX 39 kb) [file 13059_2018_1452_MOESM6_ESM.xlsx]

## Sheet: 工作表1
Gene ID	Chromosome	Start	End	annotation
Pbr001669.1	Chr9	1751186	1757185	SecA
Pbr001680.1	Chr9	1880149	1888215	Armadillo-type fold
Pbr003843.1	Chr3	26351431	26352036	Zinc finger
Pbr009479.1	Chr1	6639270	6642836	NA
Pbr009480.1	Chr1	6647443	6648159	ATPase
Pbr012188.1	Chr16	3838082	3840284	NA
Pbr012189.1	Chr16	3841635	3848796	Zinc finger
Pbr013212.1	Chr3	21701719	21705184	TRAM/LAG1/CLN8 homology
Pbr013213.1	Chr3	21699754	21700986	fatty acid desaturase
Pbr013214.1	Chr3	21696976	21698605	Plant peroxidase
Pbr013215.1	Chr3	21685671	21689742	Uridine kinase
Pbr013216.1	Chr3	21682354	21683845	cyclin-like
Pbr013231.1	Chr3	21585996	21589869	ABC transporter-like
Pbr013239.2	Chr3	21502695	21508369	NA
Pbr013240.1	Chr3	21498441	21502012	NA
Pbr013241.1	Chr3	21490438	21497240	NA
Pbr013243.1	Chr3	21478098	21480503	CWC16
Pbr013247.1	Chr3	21432330	21438118	NA
Pbr013261.1	Chr3	21289997	21303957	Amino acid transporter
Pbr013265.1	Chr3	21267956	21269431	Peptidase A1
Pbr013266.1	Chr3	21261718	21265782	Choline transporter-like
Pbr013267.1	Chr3	21256215	21259419	bZIP
Pbr013269.1	Chr3	21240408	21241612	eRF1/aRF1
Pbr013270.1	Chr3	21236896	21238053	Alpha/beta hydrolase fold-3
Pbr013271.2	Chr3	21227331	21231772	HEAT
Pbr013284.2	Chr3	21143967	21148431	EF1B
Pbr013289.1	Chr3	21101776	21103851	ERF
Pbr013296.1	Chr3	21076729	21077850	LOB
Pbr013298.1	Chr3	21064450	21066804	NA
Pbr013310.1	Chr3	20994589	20995571	NA
Pbr013311.1	Chr3	20983897	20985701	S1/P1 nuclease
Pbr013316.1	Chr3	20960797	20967094	tRNA synthetase
Pbr013323.1	Chr3	20914929	20919731	Heat shock protein
Pbr013349.1	Chr3	20788185	20790941	Helix-loop-helix
Pbr013351.1	Chr3	20779519	20782684	Cytidylyltransferase
Pbr013353.1	Chr3	20767664	20771959	Alpha/beta hydrolase fold-1
Pbr013354.1	Chr3	20762651	20766850	WD40 repeat
Pbr013356.1	Chr3	20758145	20760428	Phox/Bem1p
Pbr013386.1	Chr3	20562126	20566033	ATPase
Pbr013387.1	Chr3	20559818	20561152	Phenol hydroxylase reductase
Pbr013405.1	Chr3	20479264	20482042	Eaf
Pbr013406.1	Chr3	20474782	20477752	Glycosyl transferase
Pbr030830.1	Chr11	561067	563137	Vps51/Vps67
Pbr035363.1	Chr7	14180037	14191454	Peptidase S8/S53
Pbr035650.1	Chr13	5748372	5751616	cyclin-like
Pbr039086.1	Chr13	2778981	2780762	Pentatricopeptide repeat
Pbr039104.2	Chr13	2893869	2895633	Ran-interacting Mog1
