# Supplementary material for: Diversification and independent domestication of Asian and European pears
Source: Genome Biol. 2018 Jun 11;19:77. doi: 10.1186/s13059-018-1452-y (PMC5996476; doi:10.1186/s13059-018-1452-y)
Supplement: Supplementary file 7 — List of genes in selective sweep regions involved in important traits during domestication from wild to cultivated pears in Asian group. (XLSX 60 kb) [file 13059_2018_1452_MOESM7_ESM.xlsx]

## Sheet: 工作表1
Gene	Chromosome	Start position	End position	Length	Pathway
Pbr000120.1	Chr5	27698486	27699903	1418	Pectate lyase
Pbr011950.1	Chr16	16432146	16435425	3280	Pectate lyase
Pbr041275.2	Chr9	12511471	12515190	3720	Pectate lyase
Pbr000117.1	Chr5	27706881	27707318	438	Pectate lyase
Pbr000119.1	Chr5	27702052	27702531	480	Pectate lyase
Pbr031925.1	Chr10	5540834	5543839	3006	Pectate lyase
Pbr031926.1	Chr10	5546615	5547064	450	Pectate lyase
Pbr001671.1	Chr9	1760766	1763611	2846	Pectin lyase
Pbr024423.1	Chr9	21617226	21619537	2312	Pectin lyase
Pbr037379.1	Chr15	17167896	17170265	2370	Pectin lyase
Pbr037380.1	Chr15	17163765	17166206	2442	Pectin lyase
Pbr023298.1	Chr2	15925977	15927297	1321	stress
Pbr024416.1	Chr9	21582175	21584171	1997	stress
Pbr035649.1	Chr13	5752386	5753816	1431	stress
Pbr025269.1	Chr5	19331130	19334165	3036	Disease resistance
Pbr041466.2	Chr2	18567418	18570934	3517	Disease resistance
Pbr014969.1	Chr13	8310473	8313514	3042	Citrate acid
Pbr014846.1	Chr13	12353644	12354360	717	Organ acid metabolism
Pbr009423.1	Chr1	6260859	6263890	3032	Organ acid metabolism
Pbr000146.1	Chr5	27528334	27530297	1964	Lignin
Pbr006408.1	Chr9	17866700	17868109	1410	Lignin
Pbr012356.2	Chr4	4621545	4623061	1517	Lignin
Pbr015965.1	scaffold235.0	472592	481134	8543	Lignin
Pbr026638.1	Chr8	3302403	3304251	1849	Lignin
Pbr028956.1	Chr4	1692216	1694157	1942	Fruit size
Pbr041772.1	Chr12	4163048	4164122	1075	Fruit size
Pbr003157.1	Chr2	21897353	21901177	3825	Fruit size
Pbr015160.2	Chr16	6008418	6011654	3237	Fruit size
Pbr003230.1	scaffold1136.0	92063	94360	2298	Fatty acid metabolism
Pbr027590.1	Chr2	19647811	19652138	4328	Fatty acid metabolism
Pbr027591.1	Chr2	19634213	19642822	8610	Fatty acid metabolism
Pbr034873.1	Chr13	15001503	15006193	4691	Fatty acid metabolism
Pbr004289.1	Chr8	6003260	6008116	4857	Fatty acid metabolism
Pbr014997.1	Chr13	8595008	8596654	1647	Fatty acid metabolism
Pbr014976.1	Chr13	8347139	8353220	6082	Fatty acid metabolism
Pbr015157.1	Chr16	5974694	5981669	6976	Fatty acid metabolism
Pbr024395.1	Chr9	21442945	21446248	3304	Fatty acid metabolism
Pbr026637.1	Chr8	3305310	3310707	5398	Fatty acid metabolism
Pbr035641.3	Chr13	5869705	5873545	3841	Fatty acid metabolism
Pbr035647.1	Chr13	5769919	5775485	5567	Fatty acid metabolism
Pbr000142.1	Chr5	27565839	27572719	6881	Sugar
Pbr009476.1	Chr1	6619834	6625438	5605	Sugar
Pbr018801.2	Chr2	603223	614105	10883	Sugar
Pbr019272.1	Chr9	21028142	21033103	4962	Sugar
Pbr030762.1	Chr4	8132463	8136618	4156	Sugar
Pbr037348.1	Chr15	17402572	17405462	2891	Sugar
Pbr037349.1	Chr15	17398497	17401391	2895	Sugar
Pbr000565.1	Chr5	24447058	24447954	897	Sugar Transporter
Pbr004497.1	scaffold1208.0	55343	57570	2228	Sugar Transporter
Pbr013451.1	Chr1	10569038	10572956	3919	Sugar Transporter
Pbr014289.1	Chr15	18248621	18250644	2024	Sugar Transporter
Pbr000530.1	Chr5	24743544	24748008	4465	Sugar metabolism
Pbr003154.1	Chr2	21878277	21880033	1757	Sugar metabolism
Pbr006403.1	Chr9	17840992	17844891	3900	Sugar metabolism
Pbr007411.2	Chr2	20130896	20136506	5611	Sugar metabolism
Pbr008934.1	Chr11	1435864	1463494	27631	Sugar metabolism
Pbr009564.1	Chr1	7271767	7276407	4641	Sugar metabolism
Pbr010621.1	Chr15	13002444	13004301	1858	Sugar metabolism
Pbr011579.1	Chr11	25495375	25496950	1576	Sugar metabolism
Pbr011581.1	Chr11	25504772	25507078	2307	Sugar metabolism
Pbr013191.1	Chr3	21818964	21820328	1365	Sugar metabolism
Pbr013192.1	Chr3	21814952	21816367	1416	Sugar metabolism
Pbr013193.1	Chr3	21812433	21814267	1835	Sugar metabolism
Pbr013210.1	Chr3	21713345	21717022	3678	Sugar metabolism
Pbr013443.2	Chr1	10642882	10645741	2860	Sugar metabolism
Pbr014785.1	Chr13	11799231	11805855	6625	Sugar metabolism
Pbr014835.3	Chr13	12250964	12256654	5691	Sugar metabolism
Pbr016096.1	Chr10	3320310	3323663	3354	Sugar metabolism
Pbr017571.1	Chr10	7611623	7617200	5578	Sugar metabolism
Pbr021101.1	Chr15	609826	614530	4705	Sugar metabolism
Pbr026285.1	Chr9	20891766	20893820	2055	Sugar metabolism
Pbr028513.1	Chr12	447665	453621	5957	Sugar metabolism
Pbr030853.1	Chr11	382102	385751	3650	Sugar metabolism
Pbr030855.1	Chr11	344205	346200	1996	Sugar metabolism
Pbr031900.1	Chr10	5364288	5367572	3285	Sugar metabolism
Pbr037415.1	Chr15	16853085	16857300	4216	Sugar metabolism
Pbr039521.1	Chr10	6941477	6942895	1419	Sugar metabolism
Pbr039626.1	Chr10	6136009	6140436	4428	Sugar metabolism
Pbr015550.1	Chr15	15375012	15379349	4338	Sugar metabolism
Pbr007683.1	Chr12	22106053	22124682	18630	Sugar metabolism
Pbr013458.1	Chr1	10509032	10518747	9716	Sugar metabolism
Pbr018639.1	Chr13	8239853	8243810	3958	Sugar metabolism
Pbr042139.1	Chr5	24208486	24216794	8309	Sugar metabolism
Pbr013597.1	Chr1	9576575	9579024	2450	Sugar metabolism
Pbr038761.1	Chr9	22312268	22315334	3067	Sugar metabolism
