# Supplementary material for: Diversification and independent domestication of Asian and European pears
Source: Genome Biol. 2018 Jun 11;19:77. doi: 10.1186/s13059-018-1452-y (PMC5996476; doi:10.1186/s13059-018-1452-y)
Supplement: Supplementary file 8 — List of QTL regions and association SNPs. (XLSX 48 kb) [file 13059_2018_1452_MOESM8_ESM.xlsx]

## Sheet: 工作表1
Trait	Peak marker	Chromosome	Start point (bp)	End point (bp)	Population	References
Firmness	lm0034	Chr02	18179054	18399533	‘Niikata’×‘Hongxiangsu’
	lm0274	Chr03	13588258	14047317	‘Niikata’×‘Hongxiangsu’
Fruit shape	S83.0_565142	Chr13	2674465	3695814	214 accessions and 54 interspecific hybrids	Kumar, et al. 80
Skin colour	S398.0_140201	Chr08	14321406	14745274	214 accessions and 54 interspecific hybrids	Kumar, et al. 80
Fruit size	Pybd03_003	Chr03	2249823	2909926	‘Bayuehong’×‘Dangshansuli’
	TSUENH074	Chr03	10813248	12487541	‘Akiakari’ × ‘Taihaku’	Yamamoto, et al. 81
	Pyb13_250	Chr13	8163076	8412152	‘Bayuehong’×‘Dangshansuli’	Wu, et al. 82
Stone cell	Pyb09_225	Chr09	15693409	17113001	‘Bayuehong’×‘Dangshansuli’
Harvest_time	MEST050	Chr15	5350703	5636347	‘Akiakari’ × ‘Taihaku’	Yamamoto, et al. 81
	PPACS2	Chr15	947389	1202163	‘Akiakari’ × ‘Taihaku’	Yamamoto, et al. 81
Preharvest	TsuENH174	Chr01	3503864	3803988	‘Akiakari’ × ‘Taihaku’	Yamamoto, et al. 81
Fruit drop
Acidity	S895.0_79244	Chr02	15665693	15826416	214 accessions and 54 interspecific hybrids	Yamamoto, et al. 81
	np0867	Chr04	4834237	5165917	‘Niikata’×‘Hongxiangsu’
	np0508	Chr09	6455476	7077673	‘Niikata’×‘Hongxiangsu’
	np1242	Chr15	15520068	15631641	‘Niikata’×‘Hongxiangsu’
	lm0244		17603526	17648994	‘Niikata’×‘Hongxiangsu’
	np0653		21801825	22252786	‘Niikata’×‘Hongxiangsu’
Sugar	Pyb03_039		1304336	2078151	‘Bayuehong’×‘Dangshansuli’
	Pyb03_020	Chr03	2249823	2909926	‘Bayuehong’×‘Dangshansuli’
	Pyb03_042		2249823	2909926	‘Bayuehong’×‘Dangshansuli’
	lm0524		22314417	22811474	‘Niikata’×‘Hongxiangsu’
	np0139	Chr05	18950959	19450749	‘Niikata’×‘Hongxiangsu’
	Pyb09_228	Chr09	15693409	20262466	‘Bayuehong’×‘Dangshansuli’
	Pyb09_315		17750365	20262466	‘Bayuehong’×‘Dangshansuli’
	Pyb09_211		18577068	19058049	‘Bayuehong’×‘Dangshansuli’
	Pyb09_318		18577068	17113001	‘Bayuehong’×‘Dangshansuli’
	Pyb09_202		19058150	20895041	‘Bayuehong’×‘Dangshansuli’
	Pyb09_209		19058150	20895041	‘Bayuehong’×‘Dangshansuli’
	Pyd09_074		20492037	22428363	‘Bayuehong’×‘Dangshansuli’
	Pyb09_254		20492037	21860972	‘Bayuehong’×‘Dangshansuli’
	Pyb09_272		20895142	21860972	‘Bayuehong’×‘Dangshansuli’
	Pyb09_256		21423315	22428363	‘Bayuehong’×‘Dangshansuli’
	Pybd09_014		21423315	21423214	‘Bayuehong’×‘Dangshansuli’
	Pyb09_274		21423315	21860972	‘Bayuehong’×‘Dangshansuli’
	Pyb09_255		22247316	18576967	‘Bayuehong’×‘Dangshansuli’
	Pyb09_267		22247316	19058049	‘Bayuehong’×‘Dangshansuli’
	Pyb14_176	Chr14	11394280	11633941	‘Bayuehong’×‘Dangshansuli’	Wu, et al. 82
	lm0035		16182431	16675276	‘Niikata’×‘Hongxiangsu’
	hk0914	Chr16	18780889	19003813	‘Niikata’×‘Hongxiangsu’
