# Supplementary material for: Diversification and independent domestication of Asian and European pears
Source: Genome Biol. 2018 Jun 11;19:77. doi: 10.1186/s13059-018-1452-y (PMC5996476; doi:10.1186/s13059-018-1452-y)
Supplement: Supplementary file 9 — List of domesticated genes within QTL regions and association SNPs. (XLSX 62 kb) [file 13059_2018_1452_MOESM9_ESM.xlsx]

## Sheet: Sheet1
Population	Gene ID	QTL name	Trait
Asian	Pbr039070.1	S83.0_565142	Fruit shape
Asian	Pbr039071.1	S83.0_565142	Fruit shape
Asian	Pbr039086.1	S83.0_565142	Fruit shape
Asian	Pbr039089.1	S83.0_565142	Fruit shape
Asian	Pbr039101.1	S83.0_565142	Fruit shape
Asian	Pbr039104.2	S83.0_565142	Fruit shape
Asian	Pbr039113.1	S83.0_565142	Fruit shape
Asian	Pbr039115.1	S83.0_565142	Fruit shape
Asian	Pbr039117.1	S83.0_565142	Fruit shape
Asian	Pbr039118.1	S83.0_565142	Fruit shape
Asian	Pbr039122.1	S83.0_565142	Fruit shape
Asian	Pbr039123.1	S83.0_565142	Fruit shape
Asian	Pbr039124.1	S83.0_565142	Fruit shape
Asian	Pbr039168.1	S83.0_565142	Fruit shape
Asian	Pbr039169.1	S83.0_565142	Fruit shape
Europe	Pbr027509.1	S83.0_565142	Fruit shape
Europe	Pbr039083.1	S83.0_565142	Fruit shape
Europe	Pbr039084.1	S83.0_565142	Fruit shape
Europe	Pbr039086.1	S83.0_565142	Fruit shape
Europe	Pbr039104.2	S83.0_565142	Fruit shape
Europe	Pbr028076.1	S398.0_140201	Skin colour
Europe	Pbr028077.1	S398.0_140201	Skin colour
Europe	Pbr028078.1	S398.0_140201	Skin colour
Europe	Pbr028080.1	S398.0_140201	Skin colour
Europe	Pbr028083.1	S398.0_140201	Skin colour
Europe	Pbr028084.1	S398.0_140201	Skin colour
Asian	Pbr012929.1	Pybd03_003	Fruit size
Asian	Pbr012930.1	Pybd03_003	Fruit size
Asian	Pbr012953.1	Pybd03_003	Fruit size
Asian	Pbr012954.1	Pybd03_003	Fruit size
Asian	Pbr012955.1	Pybd03_003	Fruit size
Asian	Pbr012956.1	Pybd03_003	Fruit size
Europe	Pbr004781.1	TSUENH074	Fruit size
Europe	Pbr036320.4	TSUENH074	Fruit size
Asian	Pbr005165.1	Pyb09_225	Stone cell
Asian	Pbr005166.1	Pyb09_225	Stone cell
Asian	Pbr005180.1	Pyb09_225	Stone cell
Asian	Pbr020001.1	MEST050	Harvest_time
Asian	Pbr020025.1	MEST050	Harvest_time
Asian	Pbr020039.1	MEST050	Harvest_time
Asian	Pbr020041.1	MEST050	Harvest_time
Asian	Pbr020043.1	MEST050	Harvest_time
Asian	Pbr020068.1	MEST050	Harvest_time
Asian	Pbr020072.1	MEST050	Harvest_time
Asian	Pbr020073.1	MEST050	Harvest_time
Asian	Pbr020095.1	MEST050	Harvest_time
Asian	Pbr020096.1	MEST050	Harvest_time
Asian	Pbr021101.1	PPACS2	Harvest_time
Asian	Pbr018398.1	TsuENH174	Preharvest
Asian	Pbr018398.1	TsuENH174	Fruit drop
Asian	Pbr005472.1	S895.0_79244	Acidity
Asian	Pbr023298.1	S895.0_79244	Acidity
Asian	Pbr023324.1	S895.0_79244	Acidity
Asian	Pbr032035.1	S895.0_79244	Acidity
Asian	Pbr012929.1	Pyb03_020	Sugar
Asian	Pbr012930.1	Pyb03_020	Sugar
Asian	Pbr012953.1	Pyb03_020	Sugar
Asian	Pbr012954.1	Pyb03_020	Sugar
Asian	Pbr012955.1	Pyb03_020	Sugar
Asian	Pbr012956.1	Pyb03_020	Sugar
Asian	Pbr012929.1	Pyb03_042	Sugar
Asian	Pbr012930.1	Pyb03_042	Sugar
Asian	Pbr012953.1	Pyb03_042	Sugar
Asian	Pbr012954.1	Pyb03_042	Sugar
Asian	Pbr012955.1	Pyb03_042	Sugar
Asian	Pbr012956.1	Pyb03_042	Sugar
Asian	Pbr005165.1	Pyb09_228	Sugar
Asian	Pbr005166.1	Pyb09_228	Sugar
Asian	Pbr018109.2	Pyb09_228	Sugar
Asian	Pbr018110.1	Pyb09_228	Sugar
Asian	Pbr006388.1	Pyb09_315	Sugar
Asian	Pbr006389.1	Pyb09_315	Sugar
Asian	Pbr006390.1	Pyb09_315	Sugar
Asian	Pbr006403.1	Pyb09_315	Sugar
Asian	Pbr006405.1	Pyb09_315	Sugar
Asian	Pbr006406.1	Pyb09_315	Sugar
Asian	Pbr006407.1	Pyb09_315	Sugar
Asian	Pbr006408.1	Pyb09_315	Sugar
Asian	Pbr006409.1	Pyb09_315	Sugar
Asian	Pbr006410.1	Pyb09_315	Sugar
Asian	Pbr022192.1	Pyb09_211	Sugar
Asian	Pbr022194.1	Pyb09_211	Sugar
Asian	Pbr022195.1	Pyb09_211	Sugar
Asian	Pbr022196.1	Pyb09_211	Sugar
Asian	Pbr022205.1	Pyb09_211	Sugar
Asian	Pbr022206.1	Pyb09_211	Sugar
Asian	Pbr022192.1	Pyb09_318	Sugar
Asian	Pbr022194.1	Pyb09_318	Sugar
Asian	Pbr022195.1	Pyb09_318	Sugar
Asian	Pbr022196.1	Pyb09_318	Sugar
Asian	Pbr022205.1	Pyb09_318	Sugar
Asian	Pbr022206.1	Pyb09_318	Sugar
Asian	Pbr030636.1	Pyb09_202	Sugar
Asian	Pbr030665.1	Pyb09_202	Sugar
Asian	Pbr030636.1	Pyb09_209	Sugar
Asian	Pbr030665.1	Pyb09_209	Sugar
Asian	Pbr019272.1	Pyd09_074	Sugar
Asian	Pbr019274.1	Pyd09_074	Sugar
Asian	Pbr019275.1	Pyd09_074	Sugar
Asian	Pbr019276.1	Pyd09_074	Sugar
Asian	Pbr026232.1	Pyd09_074	Sugar
Asian	Pbr026283.2	Pyd09_074	Sugar
Asian	Pbr026285.1	Pyd09_074	Sugar
Asian	Pbr019272.1	Pyb09_254	Sugar
Asian	Pbr019274.1	Pyb09_254	Sugar
Asian	Pbr019275.1	Pyb09_254	Sugar
Asian	Pbr019276.1	Pyb09_254	Sugar
Asian	Pbr026232.1	Pyb09_254	Sugar
Asian	Pbr026283.2	Pyb09_254	Sugar
Asian	Pbr026285.1	Pyb09_254	Sugar
Asian	Pbr019272.1	Pyb09_272	Sugar
Asian	Pbr019274.1	Pyb09_272	Sugar
Asian	Pbr019275.1	Pyb09_272	Sugar
Asian	Pbr019276.1	Pyb09_272	Sugar
Asian	Pbr019293.1	Pyb09_272	Sugar
Asian	Pbr024391.1	Pyb09_272	Sugar
Asian	Pbr024392.1	Pyb09_272	Sugar
Asian	Pbr024393.1	Pyb09_272	Sugar
Asian	Pbr024394.1	Pyb09_272	Sugar
Asian	Pbr024395.1	Pyb09_272	Sugar
Asian	Pbr024396.1	Pyb09_272	Sugar
Asian	Pbr024403.1	Pyb09_272	Sugar
Asian	Pbr024405.1	Pyb09_272	Sugar
Asian	Pbr024406.1	Pyb09_272	Sugar
Asian	Pbr024407.1	Pyb09_272	Sugar
Asian	Pbr024415.1	Pyb09_272	Sugar
Asian	Pbr024416.1	Pyb09_272	Sugar
Asian	Pbr026283.2	Pyb09_272	Sugar
Asian	Pbr026285.1	Pyb09_272	Sugar
Asian	Pbr024391.1	Pyb09_256	Sugar
Asian	Pbr024392.1	Pyb09_256	Sugar
Asian	Pbr024393.1	Pyb09_256	Sugar
Asian	Pbr024394.1	Pyb09_256	Sugar
Asian	Pbr024395.1	Pyb09_256	Sugar
Asian	Pbr024396.1	Pyb09_256	Sugar
Asian	Pbr024403.1	Pyb09_256	Sugar
Asian	Pbr024405.1	Pyb09_256	Sugar
Asian	Pbr024406.1	Pyb09_256	Sugar
Asian	Pbr024407.1	Pyb09_256	Sugar
Asian	Pbr024415.1	Pyb09_256	Sugar
Asian	Pbr024416.1	Pyb09_256	Sugar
Asian	Pbr024421.1	Pyb09_256	Sugar
Asian	Pbr024422.1	Pyb09_256	Sugar
Asian	Pbr024423.1	Pyb09_256	Sugar
Asian	Pbr024424.1	Pyb09_256	Sugar
Asian	Pbr024438.1	Pyb09_256	Sugar
Asian	Pbr024439.1	Pyb09_256	Sugar
Asian	Pbr024440.1	Pyb09_256	Sugar
Asian	Pbr024441.1	Pyb09_256	Sugar
Asian	Pbr024442.1	Pyb09_256	Sugar
Asian	Pbr024443.1	Pyb09_256	Sugar
Asian	Pbr024447.1	Pyb09_256	Sugar
Asian	Pbr024448.1	Pyb09_256	Sugar
Asian	Pbr024449.1	Pyb09_256	Sugar
Asian	Pbr041562.1	Pyb09_256	Sugar
Asian	Pbr019293.1	Pybd09_014	Sugar
Asian	Pbr024391.1	Pybd09_014	Sugar
Asian	Pbr024392.1	Pybd09_014	Sugar
Asian	Pbr024393.1	Pybd09_014	Sugar
Asian	Pbr024394.1	Pybd09_014	Sugar
Asian	Pbr024395.1	Pybd09_014	Sugar
Asian	Pbr024396.1	Pybd09_014	Sugar
Asian	Pbr024403.1	Pybd09_014	Sugar
Asian	Pbr024405.1	Pybd09_014	Sugar
Asian	Pbr024406.1	Pybd09_014	Sugar
Asian	Pbr024407.1	Pybd09_014	Sugar
Asian	Pbr024415.1	Pybd09_014	Sugar
Asian	Pbr024416.1	Pybd09_014	Sugar
Asian	Pbr024421.1	Pybd09_014	Sugar
Asian	Pbr024422.1	Pybd09_014	Sugar
Asian	Pbr024423.1	Pybd09_014	Sugar
Asian	Pbr024424.1	Pybd09_014	Sugar
Asian	Pbr024438.1	Pybd09_014	Sugar
Asian	Pbr024439.1	Pybd09_014	Sugar
Asian	Pbr024440.1	Pybd09_014	Sugar
Asian	Pbr024441.1	Pybd09_014	Sugar
Asian	Pbr024442.1	Pybd09_014	Sugar
Asian	Pbr024443.1	Pybd09_014	Sugar
Asian	Pbr024447.1	Pybd09_014	Sugar
Asian	Pbr024448.1	Pybd09_014	Sugar
Asian	Pbr024449.1	Pybd09_014	Sugar
Asian	Pbr041562.1	Pybd09_014	Sugar
Asian	Pbr019272.1	Pyb09_274	Sugar
Asian	Pbr019274.1	Pyb09_274	Sugar
Asian	Pbr019275.1	Pyb09_274	Sugar
Asian	Pbr019276.1	Pyb09_274	Sugar
Asian	Pbr019293.1	Pyb09_274	Sugar
Asian	Pbr024391.1	Pyb09_274	Sugar
Asian	Pbr024392.1	Pyb09_274	Sugar
Asian	Pbr024393.1	Pyb09_274	Sugar
Asian	Pbr024394.1	Pyb09_274	Sugar
Asian	Pbr024395.1	Pyb09_274	Sugar
Asian	Pbr024396.1	Pyb09_274	Sugar
Asian	Pbr024403.1	Pyb09_274	Sugar
Asian	Pbr024405.1	Pyb09_274	Sugar
Asian	Pbr024406.1	Pyb09_274	Sugar
Asian	Pbr024407.1	Pyb09_274	Sugar
Asian	Pbr024415.1	Pyb09_274	Sugar
Asian	Pbr024416.1	Pyb09_274	Sugar
Asian	Pbr024421.1	Pyb09_274	Sugar
Asian	Pbr024422.1	Pyb09_274	Sugar
Asian	Pbr024423.1	Pyb09_274	Sugar
Asian	Pbr024424.1	Pyb09_274	Sugar
Asian	Pbr024438.1	Pyb09_274	Sugar
Asian	Pbr024439.1	Pyb09_274	Sugar
Asian	Pbr024440.1	Pyb09_274	Sugar
Asian	Pbr024441.1	Pyb09_274	Sugar
Asian	Pbr024442.1	Pyb09_274	Sugar
Asian	Pbr024443.1	Pyb09_274	Sugar
Asian	Pbr024447.1	Pyb09_274	Sugar
Asian	Pbr024448.1	Pyb09_274	Sugar
Asian	Pbr024449.1	Pyb09_274	Sugar
Asian	Pbr038757.4	Pyb09_255	Sugar
Asian	Pbr038758.1	Pyb09_255	Sugar
Asian	Pbr038759.1	Pyb09_255	Sugar
Asian	Pbr038760.1	Pyb09_255	Sugar
Asian	Pbr038761.1	Pyb09_255	Sugar
Asian	Pbr038762.1	Pyb09_255	Sugar
Asian	Pbr038763.1	Pyb09_255	Sugar
Asian	Pbr038765.1	Pyb09_255	Sugar
Asian	Pbr038766.1	Pyb09_255	Sugar
Asian	Pbr038767.1	Pyb09_255	Sugar
Asian	Pbr038768.1	Pyb09_255	Sugar
Asian	Pbr038772.1	Pyb09_255	Sugar
Asian	Pbr038773.1	Pyb09_255	Sugar
Asian	Pbr038774.1	Pyb09_255	Sugar
Asian	Pbr038775.1	Pyb09_255	Sugar
Asian	Pbr038777.3	Pyb09_255	Sugar
Asian	Pbr038778.1	Pyb09_255	Sugar
Asian	Pbr041562.1	Pyb09_255	Sugar
Asian	Pbr042899.1	Pyb09_255	Sugar
Asian	Pbr042900.1	Pyb09_255	Sugar
Asian	Pbr038757.4	Pyb09_267	Sugar
Asian	Pbr038758.1	Pyb09_267	Sugar
Asian	Pbr038759.1	Pyb09_267	Sugar
Asian	Pbr038760.1	Pyb09_267	Sugar
Asian	Pbr038761.1	Pyb09_267	Sugar
Asian	Pbr038762.1	Pyb09_267	Sugar
Asian	Pbr038763.1	Pyb09_267	Sugar
Asian	Pbr038765.1	Pyb09_267	Sugar
Asian	Pbr038766.1	Pyb09_267	Sugar
Asian	Pbr038767.1	Pyb09_267	Sugar
Asian	Pbr038768.1	Pyb09_267	Sugar
Asian	Pbr038772.1	Pyb09_267	Sugar
Asian	Pbr038773.1	Pyb09_267	Sugar
Asian	Pbr038774.1	Pyb09_267	Sugar
Asian	Pbr038775.1	Pyb09_267	Sugar
Asian	Pbr038777.3	Pyb09_267	Sugar
Asian	Pbr038778.1	Pyb09_267	Sugar
Asian	Pbr041562.1	Pyb09_267	Sugar
Asian	Pbr042899.1	Pyb09_267	Sugar
Asian	Pbr042900.1	Pyb09_267	Sugar
Asian	Pbr007411.2	lm0034	Firmness
Asian	Pbr007416.1	lm0034	Firmness
Asian	Pbr007417.1	lm0034	Firmness
Asian	Pbr007418.1	lm0034	Firmness
Asian	Pbr007420.1	lm0034	Firmness
Asian	Pbr007426.1	lm0034	Firmness
Asian	Pbr007431.1	lm0034	Firmness
Asian	Pbr027555.2	lm0034	Firmness
Asian	Pbr027590.1	lm0034	Firmness
Asian	Pbr027591.1	lm0034	Firmness
Asian	Pbr014969.1	Pyb13_250	Fruit size
Asian	Pbr014976.1	Pyb13_250	Fruit size
Asian	Pbr014977.1	Pyb13_250	Fruit size
Asian	Pbr014997.1	Pyb13_250	Fruit size
Asian	Pbr015019.1	Pyb13_250	Fruit size
Asian	Pbr018612.1	Pyb13_250	Fruit size
Asian	Pbr018637.1	Pyb13_250	Fruit size
Asian	Pbr018638.1	Pyb13_250	Fruit size
Asian	Pbr018639.1	Pyb13_250	Fruit size
Europe	Pbr018618.1	Pyb13_250	Fruit size
Europe	Pbr018619.1	Pyb13_250	Fruit size
Europe	Pbr018620.1	Pyb13_250	Fruit size
Asian	Pbr029541.1	np0867	Acidity
Europe	Pbr014377.1	np0508	Acidity
Asian	Pbr015535.1	np1242	Acidity
Asian	Pbr015548.1	np1242	Acidity
Asian	Pbr015550.1	np1242	Acidity
Asian	Pbr014289.1	lm0244	Acidity
Asian	Pbr014290.1	lm0244	Acidity
Asian	Pbr014300.1	lm0244	Acidity
Asian	Pbr019358.1	np0653	Acidity
Asian	Pbr019360.2	np0653	Acidity
Asian	Pbr041094.1	np0139	Sugar
Asian	Pbr041096.1	np0139	Sugar
Asian	Pbr041116.1	np0139	Sugar
Asian	Pbr041117.1	np0139	Sugar
Asian	Pbr014289.1	lm0035	Sugar
Asian	Pbr014290.1	lm0035	Sugar
Asian	Pbr014300.1	lm0035	Sugar
Asian	Pbr014317.1	lm0035	Sugar
Asian	Pbr014324.1	lm0035	Sugar
Asian	Pbr014326.1	lm0035	Sugar
Asian	Pbr014327.1	lm0035	Sugar
Asian	Pbr037324.1	lm0035	Sugar
Asian	Pbr037328.1	lm0035	Sugar
