# Supplementary material for: Diversification and independent domestication of Asian and European pears
Source: Genome Biol. 2018 Jun 11;19:77. doi: 10.1186/s13059-018-1452-y (PMC5996476; doi:10.1186/s13059-018-1452-y)
Supplement: Supplementary file 10 — List of genes in selective sweep regions of P. ussuriensis during domestication from wild to cultivated pears. (XLSX 44 kb) [file 13059_2018_1452_MOESM10_ESM.xlsx]

## Sheet: Sheet1
Sample Name	Species	Origin		Group
			Cultivated
			or wild
Pyc_br1	P. bretschneideri	China	Cultivated	Asian
Pyc_br2	P. bretschneideri	China	Cultivated	Asian
Pyc_br3	P. bretschneideri	China	Cultivated	Asian
Pyc_br4	P. bretschneideri	China	Cultivated	Asian
Pyc_br5	P. bretschneideri	China	Cultivated	Asian
Pyc_py1	P. pyrifolia	China	Cultivated	Asian
Pyc_py2	P. pyrifolia	Korea	Cultivated	Asian
Pyc_py3	P. pyrifolia	Japan	Cultivated	Asian
Pyc_py4	P. pyrifolia	China	Cultivated	Asian
Pyc_py5	P. pyrifolia	China	Cultivated	Asian
Pyc_py6	P. pyrifolia	China	Cultivated	Asian
Pyc_py7	P. pyrifolia	China	Cultivated	Asian
Pyc_py8	P. pyrifolia	Japan	Cultivated	Asian
Pyc_py9	P. pyrifolia	Japan	Cultivated	Asian
Pyc_py10	P. pyrifolia	Japan	Cultivated	Asian
Pyc_py11	P. pyrifolia	Japan	Cultivated	Asian
Pyc_py12	P. pyrifolia	Japan	Cultivated	Asian
Pyc_py13	P. pyrifolia	Japan	Cultivated	Asian
Pyc_py14	P. pyrifolia	China	Cultivated	Asian
Pyc_py15	P. pyrifolia	Japan	Cultivated	Asian
Pyc_py16	P. pyrifolia	China	Cultivated	Asian
Pyc_py17	P. pyrifolia	China	Cultivated	Asian
Pyc_co1	P. communis	England	Cultivated	European
Pyc_co2	P. communis	France	Cultivated	European
Pyc_co3	P. communis	France	Cultivated	European
Pyc_co4	P. communis	England	Cultivated	European
Pyc_co5	P. communis	America	Cultivated	European
Pyc_co8	P. communis	France	Cultivated	European
Pyc_co9	P. communis	France	Cultivated	European
Pyc_co10	P. communis	Poland	Cultivated	European
Pyc_co11	P. communis	France	Cultivated	European
Pyc_co12	P. communis	Italy	Cultivated	European
Pyc_co13	P. communis	Italy	Cultivated	European
Pyc_co14	P. communis	Czech	Cultivated	European
Pyc_co15	P. communis	Poland	Cultivated	European
Pyc_co16	P. communis	America	Cultivated	European
Pyc_co17	P. communis	Bulgaria	Cultivated	European
Pyc_co18	P. communis	German	Cultivated	European
Pyc_co19	P. communis	Australia	Cultivated	European
Pyc_co20	P. communis	Bulgaria	Cultivated	European
Pyc_co21	P. communis	America	Cultivated	European
Pyc_co22	P. communis	German	Cultivated	European
Pyc_co23	P. communis	German	Cultivated	European
Pyc_co24	P.communis	Soviet Union	Cultivated	European
Pyc_co25	P. communis	Czech	Cultivated	European
Pyc_co26	P. communis	Italy	Cultivated	European
Pyw_be1	P. betuleafolia	China	Wild	Asian
Pyw_be2	P. betuleafolia	China	Wild	Asian
Pyw_be3	P. betuleafolia	China	Wild	Asian
Pyw_ca1	P. calleryana	China	Wild	Asian
Pyw_ca2	P. calleryana	China	Wild	Asian
Pyw_ca3	P. dimorphophylla	Japan	Wild	Asian
Pyw_fa1	P. fauriei	Korea	Wild	Asian
Pyw_fa2	P. fauriei	Korea	Wild	Asian
Pyw_ko2	P. koehnei	China	Wild	Asian
Pyw_pa1	P. pashia	China	Wild	Asian
Pyw_pa2	P. pashia	China	Wild	Asian
Pyw_pa3	P. pashia	China	Wild	Asian
Pyw_ps1	P. pseudopashia	China	Wild	Asian
Pyw_ps2	P. pseudopashia	China	Wild	Asian
Pyw_py1	P. pyrifolia	China	Wild	Asian
Pyw_py2	P. pyrifolia	China	Wild	Asian
Pyw_py3	P. hondoensis	Japan	Wild	Asian
Pyw_se1	P. serrulata	China	Wild	Asian
Pyw_se2	P. serrulata	China	Wild	Asian
Pyw_cau1	P. caucasica	Armenia	Wild	European
Pyw_cau2	P. caucasica	Russia	Wild	European
Pyw_co1	P. cordata	England	Wild	European
Pyw_co2	P. cordata	France	Wild	European
Pyw_cos1	P. cossonii	Netherlands	Wild	European
Pyw_cos2	P. cossonii	Russia	Wild	European
Pyw_el1	P. elaeagrifolia	Turkey	Wild	European
Pyw_el2	P. elaeagrifolia	Armenia	Wild	European
Pyw_gl1	P. glabra	Turkey	Wild	European
Pyw_kor1	P. korshinskyi	Kirgizstan	Wild	European
Pyw_ma1	P. mamorensis	England	Wild	European
Pyw_ma2	P. mamorensis	Morocco	Wild	European
Pyw_ni2	P. nivalis	America	Wild	European
Pyw_pyr1	P. pyraster	Hungary	Wild	European
Pyw_pyr2	P. pyraster	Iran	Wild	European
Pyw_re1	P. regelii	America	Wild	European
Pyw_re2	P regelii	Kazakhstan	Wild	European
Pyw_sa1	P. salicifolia	England	Wild	European
Pyw_sa2	P. salicifolia	Georgia	Wild	European
Pyw_sac1	P. sachokiana	Georgia	Wild	European
Pyw_sp1	P. spinosa	Yugoslavia	Wild	European
Pyw_sp2	P. spinosa	Sardegna	Wild	European
Pyw_sy1	P. syriaca	Iran	Wild	European
Pyw_sy2	P. syriaca	Israel	Wild	European
